# Supplementary material for: Parallel Evolution of Pseudomonas aeruginosa during a Prolonged ICU-Infection Outbreak
Source: Microbiol Spectr. 2022 Nov 7;10(6):e02743-22. doi: 10.1128/spectrum.02743-22 (PMC9769503; doi:10.1128/spectrum.02743-22)
Supplement: Supplemental file 2 — Table S1. Download spectrum.02743-22-s0002.xlsx, XLSX file, 0.02 MB [file spectrum.02743-22-s0002.xlsx]

## Sheet: Table S1
	Table S1. Pseudomonas aeruginosa isolates assessed in this study
	Patient_ID	Isolate_ID	Sample_date	Source	ICU (ICU1-4 or ICU ped [pediatric])	Sequence_type_(ST)	SRA_accession	#_reads_mapped	Mean_depth	%_pairwise_identity	%_of_Ref_seq	Sublineage	#_mutations	#_patho_mutations	Δ_OD_hr	Meropenem_MIC_(μg/ml)	IMP MIC (μg/ml)	Swimming area (pixels2)	Cluster	Notes
	P02	H25883	2010-05-28	Biopsy	ICU3	ST1076	SRR8526282	5004273	75	99	100	10	0	0	0.1768	0.5	1	0.747	A	Reference strain for ST1076; CP033686
	P03	H26230	2010-08-15	Burn wound	ICU3	ST1076	SRR9842301	3904848	85	98.7	100	10	2	1	0.185933	0.38	2	0.922	A
		H26045	2010-08-28	Endotracheal secretions	ICU3	ST1076	SRR9842314	5403609	81	98.9	100	10	4	1	0.202417	0.19	0.75	0.888	A
	P04	H26060	2011-01-13	Catheter	ICU3	ST1076	SRR9842317	5619791	122	97.6	100	4	3	0	0.199433	0.19	0.75	0.77	A
		H26073	2011-03-01	Sputum	ICU3	ST1076	SRR9842322	6556902	99	98.9	100	3	7	3	0.206317	>32	32	0.49	C
		H25716	2011-04-03	Bronchial aspiration	ICU3	ST1076	SRR9842292	6521750	98	99	100	3	8	3	0.195433	>32	24	0.874	C
		DRC06	2011-04-13	Burn wound	ICU3	ST1076	SRR12958689	24998861	561	99.4	100	3	9	4	0.0248833	>32	32	0.016	D	Sequenced in this study; CP063389
		H26408	2011-04-13	Burn wound	ICU3	ST1076	SRR9842250	5650572	85	99	100	3	9	4	0.0521833	>32	32	0.015	D
		DRC11	2011-04-16	Catheter	ICU3	ST1076	SRR12958690	18396963	413	99.5	100	3	9	5	0.0151667	>32	32	0.022	D	Sequenced in this study; CP063388
		DRC12	2011-04-16	Catheter	ICU3	ST1076	SRR12958691	14841552	333	99.5	100	3	10	3	0.0284167	>32	>32	0.201	D	Sequenced in this study; CP063387
		H26410	2011-04-18	Burn wound	ICU3	ST1076	SRR9842247	5701429	86	99	100	3	9	4	0.0929167	>32	32	0.025	D
		DRC07	2011-05-04	Biopsy	ICU3	ST1076	SRR12958694	20686746	465	99.3	99.9	3	17	5	0.0458167	>32	>32	0.466	D	Sequenced in this study; CP063386
		H25905	2011-05-10	Catheter	ICU3	ST1076	SRR9842287	6387259	96	99	100	3	8	4	0.208433	>32	32	0.772	C
	P05	H26063	2011-01-24	Catheter	ICU3	ST1076	SRR9842318	5962578	90	98.9	100	0	2	0	NA	NA	NA	NA	NA	Not included in phenotypic analyses, same genotype as H26076
	P06	H26064	2011-01-30	Wound	ICU3	ST1076	SRR9842319	4104260	62	98.8	100	10	3	2	0.21215	0.125	2	0.507	A	Sequences contaminated with Cutibacterium acnes
	P07	H25776	2011-02-01	Sputum	ICU1	ST1076	SRR9842230	4563248	96	99	100	0	2	0	NA	NA	NA	NA	NA	Not included in phenotypic analyses, same genotype as H26076
	P08	H26069	2011-02-22	Burn wound	ICU3	ST1076	SRR9842320	6223806	94	98.9	99.9	1	3	1	0.22545	0.125	0.75	0.636	A
		H26071	2011-02-28	Sputum	ICU3	ST1076	SRR9842321	5284701	80	99	100	1	8	3	0.0307167	>32	>32	0.266	D
		H25706	2011-03-13	Burn wound	ICU3	ST1076	SRR9842256	5619493	85	99	100	9	4	2	0.0267	0.25	0.75	0.275	B
	P09	H26076	2011-03-21	Biopsy	ICU3	ST1076	SRR9842300	3943688	83	99	100	0	2	0	0.222333	0.19	0.75	0.533	A
		H26078	2011-04-04	Bronchial aspiration	ICU3	ST1076	SRR9842299	6822197	90	98.9	100	11	3	1	0.180067	0.5	0.75	0.411	A
		H25688	2011-05-18	Burn wound	ICU3	ST1076	SRR9842253	6440591	97	98.9	100	0	2	0	NA	NA	NA	NA	NA	Not included in phenotypic analyses, same genotype as H26076
		H25692	2011-06-08	Endotracheal secretions	ICU3	ST1076	SRR9842255	6280596	95	99	100	11	8	3	0.0575667	>32	>32	0.246	D
		H25982	2011-07-01	Biopsy	ICU3	ST1076	SRR9842215	6587787	99	99	100	11	7	3	0.169917	>32	>32	0.097	C
	P10	H25721	2011-05-02	Burn wound	ICU3	ST1076	SRR9842226	6680004	101	99	99.5	0	2	0	NA	NA	NA	NA	NA	Uneven coverage; set coverage limit of 20; not included in phenotypic analyses, same genotype as H26076
	P11	H25689	2011-06-06	Endotracheal secretions	ICU4	ST1076	SRR9842254	5351941	80.1	98.8	99.8	3	10	4	0.0902333	>32	>32	0.298	D
		H25913	2011-06-11	Brocho-alveolar washing	ICU4	ST1076	SRR9842281	5196677	78	98.9	99.9	3	10	5	0.20595	>32	32	0.411	C	Uneven coverage; set coverage limit of 20
	P12	H25727	2011-06-26	Bronchial aspiration	ICU4	ST1076	SRR9842224	5101834	77	98.9	99.8	3	11	4	0.170217	>32	>32	0.266	C
		H25915	2011-07-25	Bronchial aspiration	ICU4	ST1076	SRR9842282	5716197	86	98.9	99.8	3	12	5	0.0747	>32	>32	0.048	D
	P13	H25731	2011-07-14	Burn wound	ICU3	ST1076	SRR9842231	11217905	169	99	99.8	9	4	2	NA	NA	NA	NA	NA	Uneven coverage; set coverage limit of 20; not included in phenotypic analyses, same genotype as H25706
		H25916	2011-07-26	Catheter	ICU3	ST1076	SRR9842270	5197317	78	98.9	100	11	7	3	NA	NA	NA	NA	NA	Not included in phenotypic analyses, same genotype as H25982
	P14	H25954	2011-10-10	Burn wound	ICU ped	ST1076	SRR9842272	4693042	100	98.7	100	6	3	0	0.170117	0.125	0.75	0.426	A
	P15	H26413	2011-10-16	Burn wound	ICU3	ST1076	SRR9842248	5003995	75	98.6	100	2	4	1	0.211917	0.19	0.75	0.552	A
	P16	H25599	2011-12-04	Bronchial aspiration	ICU3	ST1076	SRR9842323	5142791	77	99	100	9	7	3	0.0633833	0.25	0.75	0.05	B
	P17	H25791	2011-12-07	Catheter	ICU3	ST1076	SRR9842233	4300837	91	98.3	100	7	7	3	0.03645	0.25	0.75	0.065	B
		H25509	2011-12-08	Biopsy	ICU3	ST1076	SRR9842206	5535717	83	99	100	7	7	3	0.03245	0.25	0.75	0.029	NA	Not included in phenotypic analyses, same genotype as H25791
		H25638	2012-01-30	Burn wound	ICU3	ST1076	SRR9842279	4913656	74	99	100	7	11	4	0.0552333	0.5	0.75	0.043	B
		H25515	2012-02-01	Broncho-alveolar washing	ICU3	ST1076	SRR9842203	5218260	79	98.9	100	7	8	3	0.0558667	0.75	0.5	0.047	B
		H26420	2012-02-15	Endotracheal secretions	ICU3	ST1076	SRR9842246	5486708	83	98.9	100	7	10	4	0.0860333	0.38	0.75	0.014	B
		H25571	2012-03-01	Burn wound	ICU3	ST1076	SRR9842330	5200314	78	98.9	100	7	9	4	0.0300333	>32	>32	0.045	D
	P18	H25792	2011-12-11	Burn wound	ICU3	ST1076	SRR9842285	5150183	78	98.9	100	2	5	1	0.214567	0.38	0.75	0.482	A
		H25570	2012-02-01	Burn wound	ICU3	ST1076	SRR9842327	5595498	84	98.8	99.7	2	10	3	0.1087	6	>32	0.049	D
		H25637	2012-02-18	Urine	ICU3	ST1076	SRR9842258	5868700	88	98.8	99.7	2	11	4	0.0768	6	>32	0.027	D
	P19	H25604	2012-01-03	Burn wound	ICU3	ST1076	SRR9842325	5165456	78	98.8	100	5	7	1	0.1365	2	0.75	0.284	C
	P20	H25524	2012-02-27	Burn wound	ICU3	ST1076	SRR9842204	5682518	86	98.9	100	7	7	1	0.0364667	0.19	0.75	0.064	B
		H25529	2012-03-13	Biopsy	ICU3	ST1076	SRR9842212	6207767	93	98.9	100	8	5	2	0.1704	4	>32	0.517	C
	P21	H25525	2012-03-04	Burn wound	ICU3	ST1076	SRR9842211	4641757	99	98.4	100	1	6	1	0.0577667	0.19	1	0.256	B
		H25473	2012-03-16	Broncho-alveolar washing	ICU3	ST1076	SRR9842208	5755588	87	98.8	100	NA	NA	NA	NA	NA	NA	NA	NA	Not included in analyses, isolate was not reliable (oprD sequenced using sanger method did not match WGS)
		H25469	2012-03-18	Bloodculture	ICU3	ST1076	SRR9842210	4768088	72	98.9	100	1	9	3	0.0323333	>32	>32	0.183	D
		H25644	2012-03-22	Endotracheal secretions	ICU3	ST1076	SRR9842289	4719298	71	98.8	100	1	9	3	0.0337167	12	>32	0.881	C
		H25328	2012-04-13	Endotracheal secretions	ICU3	ST1076	SRR9842209	5011416	75	99	100	1	9	3	NA	NA	NA	NA	NA	Not included in phenotypic analyses, same genotype as H25469
	P22	H26166	2012-04-22	Bronchial aspiration	ICU4	ST1076	SRR9842295	6048531	91	99	100	1	10	4	NA	NA	NA	NA	NA	Not included in phenotypic analyses, same genotype as H26188
		H25471	2012-04-25	Broncho-alveolar washing	ICU4	ST1076	SRR9842207	5970594	89	98.9	100	1	10	4	NA	NA	NA	NA	NA	Not included in phenotypic analyses, same genotype as H26188
		H26188	2012-05-03	Sputum	ICU4	ST1076	SRR9842294	7047109	106	98.9	100	1	10	4	0.0536833	32	>32	0.058	D
	P23	H25624	2012-06-25	Biopsy	ICU3	ST1076	SRR9842332	5582625	84	98.8	99.8	1	5	2	0.0355667	2	12	0.084	B	Uneven coverage; set coverage limit of 20
	P24	H27450	2012-10-18	Endotracheal secretions	ICU3	ST1076	SRR9842223	1650007	58	93.5	100	1	6	2	0.02835	0.19	0.1	0.05	B
		H26482	2012-10-18	Burn wound	ICU3	ST1076	SRR9842260	5752270	87	98.8	100	5	4	1	0.165067	0.094	0.75	0.43	A
		H27476	2012-10-25	Bronchial aspiration	ICU3	ST1076	SRR9842222	1194234	45	93.2	99.3	1	7	2	0.02745	0.19	0.75	0.02	B	Uneven coverage; set coverage limit of 20
	Definitions
		ICU, intensive care unit.
		MIC, minimum inhibitory concentration.
		NA, not analysed.
		SRA, sequence read archive
		WGS, whole-genome sequence
