# Supplementary material for: Parallel Evolution of Pseudomonas aeruginosa during a Prolonged ICU-Infection Outbreak
Source: Microbiol Spectr. 2022 Nov 7;10(6):e02743-22. doi: 10.1128/spectrum.02743-22 (PMC9769503; doi:10.1128/spectrum.02743-22)
Supplement: Supplemental file 3 — Table S2. Download spectrum.02743-22-s0003.xlsx, XLSX file, 0.04 MB [file spectrum.02743-22-s0003.xlsx]

## Sheet: Table S2
	Table S2. Mutation matrix for 58 P. aeruginosa isolates
	Minimum	Maximum	Length	Change	Polymorphism Type	CDS	CDS Position	locus_tag	Protein Effect	SRR9842301	SRR9842314	SRR9842317	SRR9842322	SRR9842292	SRR12958689	SRR9842250	SRR12958690	SRR12958691	SRR9842247	SRR12958694	SRR9842287	SRR9842318	SRR9842319	SRR9842230	SRR9842320	SRR9842321	SRR9842256	SRR9842300	SRR9842299	SRR9842253	SRR9842255	SRR9842215	SRR9842226	SRR9842254	SRR9842281	SRR9842224	SRR9842282	SRR9842231	SRR9842270	SRR9842272	SRR9842248	SRR9842323	SRR9842233	SRR9842206	SRR9842279	SRR9842203	SRR9842246	SRR9842330	SRR9842285
	6696354	6696354	1	T -> G	SNP (transversion)	F0F1 ATP synthase subunit I CDS	375	EGV93_31945	Substitution	0	0	1	1	1	1	1	1	1	1	1	1	1	0	1	1	1	1	1	1	1	1	1	1	1	1	1	1	1	1	1	1	1	1	1	1	1	1	1	1
	6617453	6617453	1	-G	Deletion	PAS domain-containing sensor histidine kinase CDS	1189	EGV93_31555	Frame Shift	0	0	0	0	0	0	0	0	0	0	0	0	0	0	0	0	0	0	0	0	0	0	0	0	0	0	0	0	0	0	1	0	0	0	0	0	0	0	0	0
	6590629	6590629	1	G -> A	SNP (transition)	class I SAM-dependent methyltransferase CDS	743	EGV93_31410	Truncation	0	0	0	0	1	0	0	0	0	0	0	0	0	0	0	0	0	0	0	0	0	0	0	0	0	0	0	0	0	0	0	0	0	0	0	0	0	0	0	0
	6589643	6589643	1	C -> T	SNP (transition)	glycosyltransferase family 1 protein CDS	1055	EGV93_31405	Substitution	0	0	0	1	0	0	1	1	0	1	0	1	0	0	0	0	0	0	0	0	0	0	0	0	1	1	1	1	0	0	0	0	0	0	0	0	0	0	0	0
	6588049	6588049	1	C -> G	SNP (transversion)	glycosyltransferase family 1 protein CDS	1077	EGV93_31400	Truncation	0	0	0	0	0	0	0	0	0	0	1	0	0	0	0	0	0	0	0	0	0	0	0	0	0	0	0	0	0	0	0	0	0	0	0	0	0	0	0	0
	6586575	6586575	1	C -> T	SNP (transition)		NA	UPSTREAM_10bp_EGV93_31395	NA	0	0	0	0	0	0	0	0	0	0	0	0	0	0	0	0	0	0	0	0	0	1	0	0	0	0	0	0	0	0	0	0	0	0	0	0	0	0	0	0
	6519002	6519002	1	G -> A	SNP (transition)	dimethylglycine demethylation protein DgcA CDS	1544	EGV93_31095	Substitution	0	0	0	0	0	0	0	0	0	0	0	0	0	0	0	0	0	0	0	0	0	0	0	0	0	0	0	0	0	0	0	0	0	0	0	0	0	0	0	0
	6442051	6442051	1	T -> G	SNP (transversion)	acyl-CoA thioesterase CDS	154	EGV93_30715	Substitution	0	0	0	0	0	0	0	0	0	0	0	0	0	0	0	0	0	0	0	0	0	0	0	0	0	0	0	0	0	0	0	0	0	0	0	0	0	0	0	0
	6398337	6398337	1	T -> G	SNP (transversion)	BCCT family transporter CDS	1286	EGV93_30530	Substitution	0	0	0	0	0	0	0	0	0	0	0	0	0	0	0	1	1	0	0	0	0	0	0	0	0	0	0	0	0	0	0	0	0	0	0	0	0	0	0	0
	6398337	6398337	1	T -> G	SNP (transversion)	BCCT family transporter CDS	1286	EGV93_30530	Substitution	0	0	0	0	0	0	0	0	0	0	0	0	0	0	0	0	0	1	0	0	0	0	0	0	0	0	0	0	1	0	0	0	1	0	0	0	0	0	0	0
	6371135	6371134	0	(C)7 -> (C)8	Insertion (tandem repeat)	hypothetical protein CDS	510	EGV93_30385	Frame Shift	0	0	0	0	0	0	0	0	0	0	1	0	0	0	0	0	0	0	0	0	0	0	0	0	0	0	0	0	0	0	0	0	0	0	0	0	0	0	0	0
	6323026	6322937	91	CGTTCCAGTGGCGACCGGGGGCGATGTAGTCGAACGCCGCCATGTTGGCTTCCAGCACCAGTTCGTAGATCGCCTTCTGCTCGGGGCTGAA	Deletion	Xaa-Pro aminopeptidase CDS	931	EGV93_30170	Substitution	0	0	0	0	0	1	0	0	0	0	0	0	0	0	0	0	0	0	0	0	0	0	0	0	0	0	0	0	0	0	0	0	0	0	0	0	0	0	0	0
	6290308	6290320	13	-TGCAACTGCTCTC	Deletion	30S ribosomal protein S6--L-glutamate ligase CDS	311	EGV93_30035	Frame Shift	0	0	0	0	0	0	0	0	1	0	0	0	0	0	0	0	0	0	0	0	0	0	0	0	0	0	0	0	0	0	0	0	0	0	0	0	0	0	0	0
	5939345	5939345	1	T -> C	SNP (transition)	hypothetical protein CDS	88	EGV93_28445	Substitution	0	0	0	0	0	0	0	0	0	0	0	0	0	0	0	0	0	0	0	0	0	0	0	0	0	0	0	0	0	0	0	0	1	0	0	0	0	0	0	0
	5740922	5740922	1	T -> C	SNP (transition)	two-component sensor histidine kinase CDS	1222	EGV93_27495	Substitution	0	0	0	0	0	0	0	0	0	0	0	0	0	0	0	0	0	0	0	0	0	0	0	0	0	0	0	0	0	0	0	0	0	0	0	1	0	1	0	0
	5739844	5739844	1	G -> A	SNP (transition)	two-component sensor histidine kinase CDS	144	EGV93_27495	Substitution	0	0	0	0	0	0	0	0	0	0	0	0	0	0	0	0	0	0	0	0	0	0	0	0	0	0	0	1	0	0	0	0	0	0	0	0	0	0	0	0
	5739070	5739070	1	T -> C	SNP (transition)	response regulator CDS	59	EGV93_27490	Substitution	0	0	0	0	0	0	0	0	0	0	0	0	0	0	0	0	0	0	0	0	0	0	0	0	0	0	0	0	0	0	0	0	0	0	0	1	0	0	0	0
	5646721	5646721	1	T -> G	SNP (transversion)	pssA CDS	620	EGV93_27050	Substitution	0	0	0	0	0	0	0	0	0	0	0	0	0	0	0	0	0	0	0	0	0	0	0	0	0	0	0	0	0	0	0	0	0	0	0	0	0	0	0	0
	5646649	5646649	1	A -> C	SNP (transversion)	pssA CDS	692	EGV93_27050	Substitution	0	0	0	0	0	0	0	0	0	0	0	0	0	0	0	0	0	0	0	0	0	0	0	0	0	0	0	0	0	0	0	0	0	0	0	0	0	0	0	0
	5646622	5646622	1	T -> C	SNP (transition)	pssA CDS	719	EGV93_27050	Substitution	0	0	0	0	0	0	0	0	0	0	0	0	0	0	0	0	0	0	0	0	0	0	0	0	0	0	0	0	0	0	0	0	0	0	0	0	0	0	0	0
	5558412	5558411	0	+T	Insertion	tetratricopeptide repeat protein CDS	1533	EGV93_26635	Frame Shift	0	0	0	0	0	0	0	0	0	0	0	0	0	0	0	0	0	0	0	0	0	0	0	0	0	0	0	0	0	0	0	0	0	0	0	0	0	0	0	0
	5390600	5377506	13095	Delta_5	Deletion		NA	EGV93_25810 ;EGV93_25815 ;EGV93_25820 ;EGV93_25825 ;EGV93_25830 ;EGV93_25835 ;EGV93_25840 ;EGV93_25845 ;EGV93_25850 ;EGV93_25855 ;EGV93_25860	Deletion	0	0	0	0	0	0	0	0	0	0	0	0	0	0	0	0	0	0	0	0	0	0	0	0	1	0	1	1	0	0	0	0	0	0	0	0	0	0	0	0
	5271514	5271514	1	G -> A	SNP (transition)	phospho-N-acetylmuramoyl-pentapeptide- transferase CDS	68	EGV93_25300	Substitution	0	0	0	0	0	1	0	0	1	0	1	0	0	0	0	0	0	0	0	0	0	0	0	0	0	0	0	0	0	0	0	0	0	0	0	0	0	0	0	0
	5238645	5238645	1	G -> A	SNP (transition)	molecular chaperone GroEL CDS	287	EGV93_25145	Substitution	0	0	0	0	0	0	0	0	0	0	1	0	0	0	0	0	0	0	0	0	0	0	0	0	0	0	0	0	0	0	0	0	0	0	0	0	0	0	0	0
	5232205	5232205	1	T -> G	SNP (transversion)	class I SAM-dependent methyltransferase CDS	392	EGV93_25110	Substitution	0	0	0	0	0	0	0	0	0	0	0	0	0	0	0	0	0	0	0	0	0	0	0	0	0	0	0	0	0	0	0	0	0	0	0	0	0	0	0	0
	5006247	5006247	1	G -> A	SNP (transition)	sigma factor AlgU negative regulatory protein CDS	436	EGV93_24085	Truncation	0	0	0	0	0	1	0	0	1	0	0	0	0	0	0	0	0	0	0	0	0	0	0	0	0	0	0	0	0	0	0	0	0	0	0	0	0	0	0	0
	4750095	4749034	1062	Delta_2	Deletion		NA	EGV93_22675; EGV93_22680 (oprD)	Deletion	0	0	0	0	1	1	0	0	1	0	0	0	0	0	0	0	0	0	0	0	0	0	0	0	0	0	0	0	0	0	0	0	0	0	0	0	0	0	0	0
	4750861	4750860	0	+C	Insertion	outer membrane porin OprD CDS	1206	EGV93_22680	Frame Shift	0	0	0	1	0	0	1	1	0	1	1	1	0	0	0	0	0	0	0	0	0	0	0	0	1	1	1	1	0	0	0	0	0	0	0	0	0	0	0	0
	4750860	4750859	0	(C)2 -> (C)3	Insertion (tandem repeat)	outer membrane porin OprD CDS	1205	EGV93_22680	Frame Shift	0	0	0	0	0	0	0	0	0	0	0	0	0	0	0	0	0	0	0	0	0	0	1	0	0	0	0	0	0	1	0	0	0	0	0	0	0	0	0	0
	4750781	4750787	7	-AACGTCG	Deletion	outer membrane porin OprD CDS	1126	EGV93_22680	Frame Shift	0	0	0	0	0	0	0	0	0	0	0	0	0	0	0	0	0	0	0	0	0	0	0	0	0	0	0	0	0	0	0	0	0	0	0	0	0	0	0	0
	4750759	4750759	1	-T	Deletion	outer membrane porin OprD CDS	1104	EGV93_22680	Frame Shift	0	0	0	0	0	0	0	0	0	0	0	0	0	0	0	0	1	0	0	0	0	0	0	0	0	0	0	0	0	0	0	0	0	0	0	0	0	0	0	0
	4750252	4750251	0	+A	Insertion	outer membrane porin OprD CDS	597	EGV93_22680	Truncation	0	0	0	0	0	0	0	0	0	0	0	0	0	0	0	0	0	0	0	0	0	0	0	0	0	0	0	0	0	0	0	0	0	0	0	0	0	0	1	0
	4750192	4750201	10	-CTTCACCGAA	Deletion	outer membrane porin OprD CDS	537	EGV93_22680	Frame Shift	0	0	0	0	0	0	0	0	0	0	0	0	0	0	0	0	0	0	0	0	0	1	0	0	0	0	0	0	0	0	0	0	0	0	0	0	0	0	0	0
	4750044	4750044	1	-G	Deletion	outer membrane porin OprD CDS	389	EGV93_22680	Frame Shift	0	0	0	0	0	0	0	0	0	0	0	0	0	0	0	0	0	0	0	0	0	0	0	0	0	0	0	0	0	0	0	0	0	0	0	0	0	0	0	0
	4750004	4750004	1	(C)4 -> (C)3	Deletion (tandem repeat)	outer membrane porin OprD CDS	349	EGV93_22680	Frame Shift	0	0	0	0	0	0	0	0	0	0	0	0	0	0	0	0	0	0	0	0	0	0	0	0	0	0	0	0	0	0	0	0	0	0	0	0	0	0	0	0
	4749673	4749673	1	G -> A	SNP (transition)	outer membrane porin OprD CDS	18	EGV93_22680	Truncation	0	0	0	0	0	0	0	0	0	0	0	0	0	0	0	0	0	0	0	0	0	0	0	0	0	0	0	0	0	0	0	0	0	0	0	0	0	0	0	0
	4666652	4666664	13	TCGCGTACCGCCA	Deletion	aminodeoxychorismate/anthranilate synthase component II CDS	586	EGV93_22290	Frame Shift	0	0	0	0	0	0	0	0	0	0	0	0	0	0	0	0	0	0	0	0	0	0	0	0	0	0	0	0	0	0	0	0	0	0	0	0	0	0	0	0
	4666652	4666664	13	TCGCGTACCGCCA	Deletion	LysR family transcriptional regulator CDS	968	EGV93_22285	Frame Shift	0	0	0	0	0	0	0	0	0	0	0	0	0	0	0	0	0	0	0	0	0	0	0	0	0	0	0	0	0	0	0	0	0	0	0	0	0	0	0	0
	4637205	4637205	1	G -> A	SNP (transition)	FAD-binding oxidoreductase CDS	790	EGV93_22140	None	0	0	0	0	0	0	0	0	0	0	0	0	0	0	0	0	0	0	0	0	0	0	0	0	0	0	0	0	0	0	0	0	1	0	0	0	0	0	0	0
	4588407	4588418	12	-GTTGTTGGCCAG	Deletion	flgB CDS	76	EGV93_21880	Deletion	0	0	0	0	0	0	0	0	0	0	0	0	0	0	0	0	1	0	0	0	0	0	0	0	0	0	0	0	0	0	0	0	0	0	0	0	0	0	0	0
	4583206	4583206	1	C -> T	SNP (transition)	flagellar L-ring protein CDS	448	EGV93_21850	Substitution	0	0	0	0	0	0	1	0	0	0	0	0	0	0	0	0	0	0	0	0	0	0	0	0	0	0	0	0	0	0	0	0	0	0	0	0	0	0	0	0
	4576189	4576189	1	G -> A	SNP (transition)	DegT/DnrJ/EryC1/StrS family aminotransferase CDS	740	EGV93_21825	Substitution	0	1	0	0	0	0	0	0	0	0	0	0	0	0	0	0	0	0	0	0	0	0	0	0	0	0	0	0	0	0	0	0	0	0	0	0	0	0	0	0
	4571492	4571492	1	C -> T	SNP (transition)	acetyltransferase CDS	398	EGV93_21795	Substitution	0	0	0	0	0	0	0	0	0	0	0	0	0	0	0	0	0	0	0	0	0	0	0	0	1	1	1	1	0	0	0	0	0	0	0	0	0	0	0	0
	4565727	4565727	1	C -> G	SNP (transversion)	flagellin CDS	532	EGV93_21780	Substitution	0	0	0	0	1	0	0	0	0	0	0	0	0	0	0	0	0	0	0	0	0	0	0	0	0	0	0	0	0	0	0	0	0	0	0	0	0	0	0	0
	4565726	4565726	1	C -> T	SNP (transition)	flagellin CDS	533	EGV93_21780	Substitution	0	0	0	0	0	0	0	0	0	0	1	0	0	0	0	0	0	0	0	0	0	0	0	0	0	0	0	0	0	0	0	0	0	0	0	0	0	0	0	0
	4561384	4561386	3	-GCG	Deletion	sigma-54-dependent Fis family transcriptional regulator CDS	292	EGV93_21750	Deletion	0	0	0	0	0	0	0	1	0	0	0	0	0	0	0	0	0	0	0	0	0	0	0	0	0	0	0	0	0	0	0	0	0	0	0	0	0	0	0	0
	4560869	4560869	1	A -> C	SNP (transversion)	sigma-54-dependent Fis family transcriptional regulator CDS	809	EGV93_21750	Substitution	0	0	0	0	0	0	0	0	0	0	0	0	0	0	0	0	0	0	0	0	0	0	0	0	0	0	0	0	0	0	0	0	0	0	0	0	0	0	0	0
	4553142	4553147	6	-CCATGC	Deletion	flagellum-specific ATP synthase CDS	98	EGV93_21715	Deletion	0	0	0	0	0	0	0	0	0	0	0	0	0	0	0	0	0	0	0	0	0	0	0	0	0	0	0	0	0	0	0	0	0	1	1	1	1	1	1	0
	4531581	4531581	1	G -> A	SNP (transition)	dGTPase CDS	1014	EGV93_21595	None	0	0	0	0	0	0	0	0	0	0	0	0	0	0	0	0	0	0	0	0	0	0	0	0	0	0	0	0	0	0	0	0	0	0	0	0	0	0	0	0
	4464644	4464644	1	T -> C	SNP (transition)	cytochrome C protein NapB CDS	350	EGV93_21305	Substitution	0	0	0	0	0	0	0	0	0	0	0	0	0	0	0	0	1	0	0	0	0	0	0	0	0	0	0	0	0	0	0	0	0	0	0	0	0	0	0	0
	4211779	4211779	1	A -> G	SNP (transition)	DNA helicase UvrD CDS	1028	EGV93_20100	Substitution	0	0	0	0	0	0	0	0	0	0	0	0	0	0	0	0	0	0	0	0	0	0	0	0	0	0	0	0	0	0	0	0	0	1	1	1	1	1	1	0
	4188555	4167418	21140	Delta_1	Deletion		NA	EGV93_19920; EGV93_19925; EGV93_19930; EGV93_19935; EGV93_19940 (mexN); EGV93_19945 (mexM); EGV93_19950; EGV93_19955; EGV93_19960; EGV93_19965; EGV93_19970; EGV93_19975 (lasR); EGV93_19980; EGV93_19985; EGV93_19990;	Deletion	0	0	0	0	0	0	0	0	0	0	0	0	0	0	0	0	0	0	0	0	0	0	0	0	0	0	0	0	0	0	0	0	0	0	0	0	0	0	0	0
	4181262	4181262	1	C -> T	SNP (transition)	transcriptional activator protein LasR CDS	561	EGV93_19970	Truncation	0	0	0	1	0	0	1	1	0	1	0	1	0	0	0	0	0	0	0	0	0	0	0	0	1	1	1	1	0	0	0	0	0	0	0	0	0	0	0	0
	4181158	4181158	1	G -> A	SNP (transition)	transcriptional activator protein LasR CDS	665	EGV93_19970	Substitution	0	0	0	0	0	0	0	0	0	0	0	0	0	0	0	0	0	0	0	0	0	0	0	0	0	0	0	0	0	0	0	0	0	0	0	0	0	0	0	0
	4181146	4181146	1	A -> C	SNP (transversion)	transcriptional activator protein LasR CDS	677	EGV93_19970	Substitution	0	0	0	0	0	0	0	0	0	0	0	0	0	0	0	0	0	0	0	0	0	0	0	0	0	0	0	0	0	0	0	0	0	0	0	0	0	1	0	0
	4164346	4164352	7	-CCACGCA	Deletion	fliR CDS	151	EGV93_19880	Frame Shift	0	0	0	0	0	0	0	0	0	1	0	0	0	0	0	0	0	0	0	0	0	0	0	0	0	0	0	0	0	0	0	0	0	0	0	0	0	0	0	0
	4159259	4159259	1	T -> G	SNP (transversion)	flhA CDS	473	EGV93_19860	Substitution	0	0	0	0	0	0	0	0	0	0	0	0	0	0	0	0	0	1	0	0	0	0	0	0	0	0	0	0	1	0	0	0	1	0	0	0	0	0	0	0
	4158950	4158950	1	G -> A	SNP (transition)	flhA CDS	782	EGV93_19860	Substitution	0	0	0	0	0	1	0	0	1	0	0	0	0	0	0	0	0	0	0	0	0	0	0	0	0	0	0	0	0	0	0	0	0	0	0	0	0	0	0	0
	3874502	3874501	0	(CAACGC)8 -> (CAACGC)9	Insertion (tandem repeat)	type III secretion system needle length determinant CDS	342	EGV93_18505	Insertion	0	0	0	0	0	0	0	0	1	0	0	0	0	0	0	0	0	0	0	0	0	0	0	0	0	0	0	0	0	0	0	0	0	0	0	0	0	0	0	0
	3818688	3818688	1	G -> A	SNP (transition)	helix-turn-helix transcriptional regulator CDS	1900	EGV93_18175	Truncation	0	0	0	0	0	0	0	0	0	0	0	0	0	0	0	0	1	0	0	0	0	0	0	0	0	0	0	0	0	0	0	0	0	0	0	0	0	0	0	0
	3713571	3713571	1	C -> T	SNP (transition)	HAMP domain-containing protein CDS	38	EGV93_17480	Substitution	0	0	0	0	0	0	0	0	0	0	0	0	0	0	0	0	0	0	0	0	0	0	1	0	0	0	0	0	0	1	0	0	0	0	0	0	0	0	0	0
	3683273	3683273	1	A -> C	SNP (transversion)	ferrous iron transporter B CDS	971	EGV93_17350	Substitution	0	0	0	0	0	0	0	0	0	0	0	0	0	0	0	0	0	0	0	0	0	0	1	0	0	0	0	0	0	1	0	0	0	0	0	0	0	0	0	0
	3626046	3626046	1	T -> C	SNP (transition)	BapA prefix-like domain-containing protein CDS	1249	EGV93_17070	Substitution	0	0	0	0	0	0	0	0	0	0	0	0	0	0	0	0	0	0	0	0	0	0	0	0	0	0	0	0	0	0	0	0	0	0	0	0	0	0	0	0
	3451601	3451601	1	T -> C	SNP (transition)		NA	UPSTREAM_7bp_EGV93_16320	NA	0	0	0	0	0	1	0	0	1	0	0	0	0	0	0	0	0	0	0	0	0	0	0	0	0	0	0	0	0	0	0	0	0	0	0	0	0	0	0	0
	3451575	3451574	0	+CC	Insertion	TetR family transcriptional regulator CDS	21	EGV93_16320	Frame Shift	0	0	0	0	0	0	1	0	0	0	0	0	0	0	0	0	0	0	0	0	0	0	0	0	1	1	1	1	0	0	0	0	0	0	0	0	0	0	0	0
	3451468	3451477	10	-CCCCGGCGGC	Deletion	TetR family transcriptional regulator CDS	118	EGV93_16320	Frame Shift	0	0	0	0	0	0	0	1	0	1	0	1	0	0	0	0	0	0	0	0	0	0	0	0	0	0	0	0	0	0	0	0	0	0	0	0	0	0	0	0
	3451258	3451267	10	-ACTTGAGGTA	Deletion	TetR family transcriptional regulator CDS	328	EGV93_16320	Frame Shift	0	0	0	0	1	0	0	0	0	0	0	0	0	0	0	0	0	0	0	0	0	0	0	0	0	0	0	0	0	0	0	0	0	0	0	0	0	0	0	0
	3451095	3451095	1	C -> T	SNP (transition)	TetR family transcriptional regulator CDS	500	EGV93_16320	Truncation	0	0	0	0	0	0	0	0	0	0	1	0	0	0	0	0	0	0	0	0	0	0	0	0	0	0	0	0	0	0	0	0	0	0	0	0	0	0	0	0
	3189930	3190058	129	Delta_3	Deletion		NA	EGV93_15105; EGV93_15110	Truncation	0	0	0	0	0	0	0	0	0	0	1	0	0	0	0	0	0	0	0	0	0	0	0	0	0	0	0	0	0	0	0	0	0	0	0	0	0	0	0	0
	3094540	3094540	1	T -> C	SNP (transition)	MFS transporter CDS	182	EGV93_14680	Substitution	0	0	0	0	0	0	0	0	0	0	0	0	0	0	0	0	0	0	0	0	0	0	0	0	0	0	0	0	0	0	0	0	0	0	0	0	0	0	0	0
	2973577	2973577	1	A -> C	SNP (transversion)	non-ribosomal peptide synthetase CDS	5350	EGV93_14255	Substitution	0	0	0	0	0	0	0	0	0	0	0	0	0	0	0	0	0	0	0	0	0	0	0	0	0	0	0	1	0	0	0	0	0	0	0	0	0	0	0	0
	2922834	2922834	1	A -> G	SNP (transition)	RNA polymerase factor sigma-70 CDS	128	EGV93_14105	Substitution	0	0	0	0	0	0	0	0	0	0	1	0	0	0	0	0	0	0	0	0	0	0	0	0	0	0	0	0	0	0	0	0	0	0	0	0	0	0	0	0
	2828265	2828265	1	A -> G	SNP (transition)	oxidoreductase MexS CDS	662	EGV93_13715	Substitution	0	0	0	0	0	0	0	0	0	0	0	0	0	1	0	0	0	0	0	0	0	0	0	0	0	0	0	0	0	0	0	0	0	0	0	0	0	0	0	0
	2828159	2828159	1	C -> T	SNP (transition)	oxidoreductase MexS CDS	556	EGV93_13715	Substitution	1	1	0	0	0	0	0	0	0	0	0	0	0	0	0	0	0	0	0	0	0	0	0	0	0	0	0	0	0	0	0	0	0	0	0	0	0	0	0	0
	2826944	2826943	0	(C)5 -> (C)6	Insertion (tandem repeat)	multidrug efflux system transcriptional regulator MexT CDS	441	EGV93_13710	Frame Shift	0	1	0	0	0	0	0	0	0	0	0	0	0	0	0	0	0	0	0	0	0	0	0	0	0	0	0	0	0	0	0	0	0	0	0	0	0	0	0	0
	2677775	2677775	1	C -> T	SNP (transition)	replication-associated recombination protein A CDS	657	EGV93_13035	None	0	0	0	0	0	0	0	0	0	0	1	0	0	0	0	0	0	0	0	0	0	0	0	0	0	0	0	0	0	0	0	0	0	0	0	0	0	0	0	0
	2601591	2601591	1	G -> T	SNP (transversion)		NA	UPSTREAM_77bp_EGV93_12670	NA	0	0	0	0	0	0	0	0	0	0	0	0	0	0	0	0	0	0	0	0	0	0	0	0	0	0	1	0	0	0	0	0	0	0	0	0	0	0	0	0
	2363174	2363174	1	A -> C	SNP (transversion)	CPBP family intramembrane metalloprotease CDS	407	EGV93_11385	Substitution	0	0	0	0	0	0	0	0	0	0	0	0	0	0	0	0	0	0	0	0	0	0	0	0	0	0	0	0	0	0	0	0	0	0	0	0	0	0	0	0
	2189195	2189195	1	C -> T	SNP (transition)	dacB CDS	349	EGV93_10530	Substitution	0	0	0	0	0	0	0	0	0	0	0	0	0	0	0	0	0	0	0	0	0	0	0	0	0	0	0	0	0	0	0	0	0	0	0	0	1	0	1	0
	2188688	2188688	1	G -> A	SNP (transition)	dacB CDS	856	EGV93_10530	Truncation	0	0	0	0	0	0	0	0	0	0	0	0	0	0	0	0	0	0	0	0	0	0	0	0	0	0	0	0	0	0	0	0	0	0	0	0	0	0	0	0
	2188262	2188262	1	T -> G	SNP (transversion)	dacB CDS	1282	EGV93_10530	Substitution	0	0	0	0	0	0	0	0	0	0	0	0	0	0	0	0	0	0	0	0	0	0	0	0	0	0	0	0	0	0	0	0	0	0	0	1	0	0	0	0
	2188150	2188149	36	GAGGATCGCCGAAGCGCCCCACGGCCGCGGGCTGTT	Insertion	dacB CDS	1359	EGV93_10530	Insertion	0	0	0	0	0	0	0	0	0	0	1	0	0	0	0	0	0	0	0	0	0	0	0	0	0	0	0	0	0	0	0	0	0	0	0	0	0	0	0	0
	2159353	2159353	1	T -> C	SNP (transition)	sensor histidine kinase CDS	289	EGV93_10375	Substitution	0	0	0	0	0	0	0	0	0	0	0	0	0	0	0	0	0	0	0	0	0	0	0	0	0	0	0	0	0	0	0	1	0	0	0	0	0	0	0	1
	2159111	2159111	1	T -> G	SNP (transversion)	sensor histidine kinase CDS	47	EGV93_10375	Substitution	0	0	0	0	0	0	0	0	0	0	0	0	0	0	0	0	0	0	0	0	0	0	0	0	0	0	0	0	0	0	0	0	0	0	0	0	0	0	0	0
	2071943	2071943	1	-G	Deletion	carbon-nitrogen hydrolase family protein CDS	827	EGV93_09995	Frame Shift	0	0	0	0	0	0	0	0	0	0	0	0	0	0	0	0	0	0	0	0	0	0	0	0	0	0	0	0	0	0	0	0	0	0	0	0	0	0	0	1
	2049365	2049377	13	-GCGAAGGTTTCGC	Deletion	peptigoglycan-binding protein LysM CDS	1781	EGV93_09870	Frame Shift	0	0	0	0	0	0	0	0	0	0	0	0	0	0	0	0	0	0	0	0	0	1	0	0	0	0	0	0	0	0	0	0	0	0	0	0	0	0	0	0
	2030868	2030652	217	AATTGCCGGGAATACGCGGTTGGTTTTGCGGATTCCTACGAAGGTTTCGTCCCCTTCGTCTAGTGGCCTAGGACACCGCCCTTTCACGGCGGTAACAGGGGTTCGAGTCCCCTAGGGGACGCCATTTCATGTTCATCCGTCCCAGCAATGGATGAGCGTGTCGATGACCGGAAGGTTGTCGAAGCGATCGGAAGATCGCCCGCCTGATGGCGAATTC	Deletion		NA	UPSTREAM_356bp_EGV93_09780	NA	0	0	0	0	0	0	0	0	0	0	0	0	0	0	0	0	0	0	0	0	0	1	0	0	0	0	0	0	0	0	0	0	0	0	0	0	0	0	0	0
	1996264	1996264	1	C -> T	SNP (transition)	gyrA CDS	248	EGV93_09620	Substitution	0	0	0	1	0	0	1	1	0	1	0	1	0	0	0	0	0	0	0	0	0	0	0	0	1	1	1	1	0	0	0	0	0	0	0	0	0	0	0	0
	1949265	1949265	1	G -> A	SNP (transition)	adenylate cyclase CDS	258	EGV93_09360	None	0	0	0	0	0	0	0	0	0	0	0	0	0	0	0	0	0	0	0	0	0	0	0	0	0	0	0	0	0	0	0	0	0	0	0	0	0	0	0	0
	1906735	1906735	1	T -> G	SNP (transversion)	tail-specific protease CDS	647	EGV93_09130	Substitution	0	0	0	0	0	0	0	0	0	0	0	0	0	0	0	0	0	0	0	0	0	0	0	0	0	0	0	0	0	0	0	0	0	1	1	1	1	1	1	0
	1865464	1865464	1	C -> T	SNP (transition)	DUF3304 domain-containing protein CDS	28	EGV93_08925	Substitution	0	0	0	0	0	0	0	0	0	0	0	0	0	0	0	0	0	0	0	0	0	0	0	0	0	0	0	0	0	0	0	0	0	0	0	0	0	0	0	0
	1657157	1657157	1	A -> C	SNP (transversion)	regulatory protein RhlR CDS	172	EGV93_07915	Substitution	0	0	0	0	0	0	0	0	0	0	0	0	0	0	0	0	0	0	0	0	0	0	0	0	0	0	0	0	0	0	0	0	0	1	1	1	1	1	1	0
	1656986	1656986	1	A -> C	SNP (transversion)	regulatory protein RhlR CDS	1	EGV93_07915	None	0	0	0	0	0	0	0	0	0	0	0	0	0	0	0	0	0	0	0	0	0	0	0	0	0	0	0	0	0	0	0	0	1	0	0	0	0	0	0	0
	1379944	1379944	1	TGGCGGCGTCGAGCATGGCGC	Insertion	TetR/AcrR family transcriptional regulator CDS	41	EGV93_06650	Frameshift	1	1	1	1	1	1	1	1	1	1	1	1	1	1	1	1	1	1	1	1	1	1	1	1	1	1	1	1	1	1	1	1	1	1	1	1	1	1	1	1
	1053857	1061484	7628	Delta_4	Deletion		NA	EGV93_05110; EGV93_05115; EGV93_05120; EGV93_05125; EGV93_05130; EGV93_05135; EGV93_05140	Deletion	0	0	0	0	0	0	0	0	0	0	1	0	0	0	0	0	0	0	0	0	0	0	0	0	0	0	0	0	0	0	0	0	0	0	0	0	0	0	0	0
	988432	988449	18	-ACGGCTCGCGCTTCGAGG	Deletion	mpl CDS	764	EGV93_04765	Deletion	0	0	0	0	0	0	0	0	0	0	0	0	0	0	0	0	0	0	0	0	0	0	0	0	0	0	0	0	0	0	0	0	0	0	0	0	0	1	0	0
	988021	988023	3	(ACC)4 -> (ACC)3	Deletion (tandem repeat)	mpl CDS	353	EGV93_04765	Deletion	0	0	0	0	0	0	0	0	0	0	0	0	0	0	0	0	0	0	0	0	0	0	0	0	0	1	0	0	0	0	0	0	0	0	0	0	0	0	0	0
	987990	987990	1	G -> C	SNP (transversion)	mpl CDS	322	EGV93_04765	Substitution	0	0	0	0	0	0	0	0	0	0	0	0	0	0	0	0	0	0	0	0	0	0	0	0	0	0	0	0	0	0	0	0	0	0	0	1	0	0	0	0
	898795	898795	1	A -> G	SNP (transition)	LysR family transcriptional regulator CDS	404	EGV93_04335	Substitution	0	0	0	0	0	0	0	0	0	0	0	0	0	1	0	0	0	0	0	0	0	0	0	0	0	0	0	0	0	0	0	0	0	0	0	0	0	0	0	0
	898794	898794	1	G -> A	SNP (transition)	LysR family transcriptional regulator CDS	403	EGV93_04335	Substitution	0	0	0	0	0	0	0	0	0	0	0	0	0	0	0	0	1	0	0	1	0	1	1	0	0	0	0	0	0	1	0	0	0	0	0	0	0	0	0	0
	829393	829393	1	C -> A	SNP (transversion)		NA	UPSTREAM_147bp_EGV93_04035	NA	0	0	1	0	0	0	0	0	0	0	0	0	0	0	0	0	0	0	0	0	0	0	0	0	0	0	0	0	0	0	0	0	0	0	0	0	0	0	0	0
	724401	724401	1	A -> G	SNP (transition)	30S ribosomal protein S12 CDS	230	EGV93_03535	Substitution	0	0	0	0	0	0	0	0	0	0	1	0	0	0	0	0	0	0	0	0	0	0	0	0	0	0	0	0	0	0	0	0	0	0	0	0	0	0	0	0
	471417	471417	1	-C	Deletion	MarR family transcriptional repressor MexR CDS	188	EGV93_02260	Frame Shift	0	0	0	0	0	0	0	0	0	0	0	0	0	0	0	0	0	0	0	0	0	0	1	0	0	0	0	0	0	1	0	0	0	0	0	0	0	0	0	0
	471417	471417	1	C -> T	SNP (transition)	MarR family transcriptional repressor MexR CDS	188	EGV93_02260	Substitution	0	0	0	0	0	0	0	0	0	0	0	0	0	0	0	0	0	0	0	0	0	1	0	0	0	0	0	0	0	0	0	0	0	0	0	0	0	0	0	0
	471402	471413	12	-ATCAGTGCCTTG	Deletion	MarR family transcriptional repressor MexR CDS	192	EGV93_02260	Deletion	0	0	0	0	0	0	0	0	0	0	0	0	0	0	0	0	0	0	0	0	0	0	0	0	0	0	0	0	0	0	0	0	0	0	0	0	1	0	1	0
	471357	471357	1	C -> T	SNP (transition)	MarR family transcriptional repressor MexR CDS	248	EGV93_02260	Substitution	0	0	0	1	1	1	1	1	1	1	1	1	0	0	0	0	0	0	0	0	0	0	0	0	1	1	1	1	0	0	0	0	0	0	0	0	0	0	0	0
	471303	471303	1	C -> A	SNP (transversion)	MarR family transcriptional repressor MexR CDS	302	EGV93_02260	Substitution	0	0	0	0	0	0	0	0	0	0	0	0	0	0	0	0	0	0	0	0	0	0	0	0	0	0	0	0	0	0	0	0	0	0	0	0	0	0	0	0
	459739	459749	11	-CGATGCCGAAC	Deletion	response regulator CDS	5772	EGV93_02200	Frame Shift	0	0	0	0	1	0	0	0	0	0	0	0	0	0	0	0	0	0	0	0	0	0	0	0	0	0	0	0	0	0	0	0	0	0	0	0	0	0	0	0
	451213	451212	0	+A	Insertion	chemotaxis protein CDS	242	EGV93_02190	Frame Shift	0	0	0	0	0	0	0	0	0	0	1	0	0	0	0	0	0	0	0	0	0	0	0	0	0	0	0	0	0	0	0	0	0	0	0	0	0	0	0	0
	449811	449811	1	C -> T	SNP (transition)	protein PilG CDS	331	EGV93_02175	Substitution	0	0	0	0	0	0	0	0	0	0	0	0	0	0	0	0	0	0	0	0	0	0	0	0	0	0	0	0	0	0	0	0	0	0	0	0	0	1	0	0
	417746	417757	12	(CCGAGC)5 -> (CCGAGC)3	Deletion (tandem repeat)	ftsY CDS	362	EGV93_01995	Deletion	0	0	0	0	0	0	0	0	0	0	0	0	0	0	0	0	0	0	0	0	0	0	0	0	0	0	0	0	0	0	0	0	0	0	0	0	0	0	0	0
	307566	307566	1	C -> T	SNP (transition)		NA	UPSTREAM_3bp_EGV93_01460	NA	0	0	0	0	0	0	0	0	0	0	0	0	0	0	0	0	0	0	0	0	0	0	0	0	0	0	0	0	0	0	0	0	0	0	0	1	0	0	0	0
	20827	20827	1	C -> T	SNP (transition)	peptide deformylase CDS	279	EGV93_00095	None	0	0	0	0	0	0	0	0	0	0	0	0	0	0	0	0	0	0	0	0	0	0	0	0	0	0	0	0	0	0	0	1	0	0	0	0	0	0	0	1
	13998	13997	0	(GTGCCT)2 -> (GTGCCT)3	Insertion (tandem repeat)	lysophospholipid acyltransferase CDS	252	EGV93_00055	Insertion	0	0	0	0	0	0	0	0	0	0	0	0	0	0	0	0	0	0	0	0	0	0	0	0	0	0	0	0	0	0	0	0	0	0	0	0	0	0	0	0
	Definitions
		CDS, coding sequence.
		NA, not applicable
		SNP, single nucleotide polymorphism.
[truncated: 17 more columns]
