# Supplementary material for: Parallel Evolution of Pseudomonas aeruginosa during a Prolonged ICU-Infection Outbreak
Source: Microbiol Spectr. 2022 Nov 7;10(6):e02743-22. doi: 10.1128/spectrum.02743-22 (PMC9769503; doi:10.1128/spectrum.02743-22)
Supplement: Supplemental file 4 — Table S3. Download spectrum.02743-22-s0004.xlsx, XLSX file, 0.1 MB [file spectrum.02743-22-s0004.xlsx]

## Sheet: Table S2
	Table 1. Isolate-centric list of mutations with statistics (coverage, p-values)
	Isolate_ID	Minimum	Maximum	Length	# Intervals	Change	Coverage	Polymorphism Type	Variant Frequency	CDS	CDS Position	locus_tag	Protein Effect	Track Name	Amino Acid Change	Codon Change	Variant P-Value (approximate)
	DRC06	6696354	6696354	1	1	T -> G	471	SNP (transversion)	0.998	F0F1 ATP synthase subunit I CDS	375	EGV93_31945	Substitution	SRR12958689	R -> S	AGA -> AGC	0
		6323026	6322937	91	1	CGTTCCAGTGGCGACCGGGGGCGATGTAGTCGAACGCCGCCATGTTGGCTTCCAGCACCAGTTCGTAGATCGCCTTCTGCTCGGGGCTGAA	250	Deletion	1	Xaa-Pro aminopeptidase CDS	931	EGV93_30170	Substitution	SRR12958689			0
		5271514	5271514	1	1	G -> A	482	SNP (transition)	0.992	phospho-N-acetylmuramoyl-pentapeptide- transferase CDS	68	EGV93_25300	Substitution	SRR12958689	T -> I	ACC -> ATC	0
		5006247	5006247	1	1	G -> A	484	SNP (transition)	0.998	sigma factor AlgU negative regulatory protein CDS	436	EGV93_24085	Truncation	SRR12958689			0
		4750095	4749034	1062	1	Delta_2		Deletion	1	Delta_2_including_oprD			Deletion	SRR12958689			0
		4158950	4158950	1	1	G -> A	548	SNP (transition)	0.996	flhA CDS	782	EGV93_19860	Substitution	SRR12958689	S -> L	TCG -> TTG	0
		3451601	3451601	1	1	T -> C	553	SNP (transition)	1			UPSTREAM_7bp_EGV93_16320		SRR12958689			0
		1379944	1379944	1	1	TGGCGGCGTCGAGCATGGCGC	25	Insertion	0.96	TetR/AcrR family transcriptional regulator CDS		EGV93_06650	Frameshift	SRR12958689			NA
		471357	471357	1	1	C -> T	327	SNP (transition)	1	MarR family transcriptional repressor MexR CDS	248	EGV93_02260	Substitution	SRR12958689	R -> H	CGC -> CAC	0
	DRC11	6696354	6696354	1	1	T -> G	380	SNP (transversion)	1	F0F1 ATP synthase subunit I CDS	375	EGV93_31945	Substitution	SRR12958690	R -> S	AGA -> AGC	0
		6589643	6589643	1	1	C -> T	545	SNP (transition)	0.998	glycosyltransferase family 1 protein CDS	1055	EGV93_31405	Substitution	SRR12958690	P -> L	CCC -> CTC	0
		4750861	4750860	0	1	+C	309	Insertion	0.997	outer membrane porin OprD CDS	1206	EGV93_22680	Frame Shift	SRR12958690			0
		4561384	4561386	3	1	-GCG	343	Deletion	1	sigma-54-dependent Fis family transcriptional regulator CDS	292	EGV93_21750	Deletion	SRR12958690	R ->	CGC ->	0
		4181262	4181262	1	1	C -> T	389	SNP (transition)	0.995	transcriptional activator protein LasR CDS	561	EGV93_19970	Truncation	SRR12958690			0
		3451468	3451477	10	1	-CCCCGGCGGC	271	Deletion	1	TetR family transcriptional regulator CDS	118	EGV93_16320	Frame Shift	SRR12958690			0
		1996264	1996264	1	1	C -> T	320	SNP (transition)	0.994	gyrA CDS	248	EGV93_09620	Substitution	SRR12958690	T -> I	ACC -> ATC	0
		1379944	1379944	1	1	TGGCGGCGTCGAGCATGGCGC	25	Insertion	0.96	TetR/AcrR family transcriptional regulator CDS		EGV93_06650	Frameshift	SRR12958690			NA
		471357	471357	1	1	C -> T	288	SNP (transition)	0.997	MarR family transcriptional repressor MexR CDS	248	EGV93_02260	Substitution	SRR12958690	R -> H	CGC -> CAC	0
	DRC12	6696354	6696354	1	1	T -> G	293	SNP (transversion)	1	F0F1 ATP synthase subunit I CDS	375	EGV93_31945	Substitution	SRR12958691	R -> S	AGA -> AGC	0
		6290308	6290320	13	1	-TGCAACTGCTCTC	397	Deletion	1	30S ribosomal protein S6--L-glutamate ligase CDS	311	EGV93_30035	Frame Shift	SRR12958691			0
		5271514	5271514	1	1	G -> A	286	SNP (transition)	0.986	phospho-N-acetylmuramoyl-pentapeptide- transferase CDS	68	EGV93_25300	Substitution	SRR12958691	T -> I	ACC -> ATC	0
		5006247	5006247	1	1	G -> A	306	SNP (transition)	0.997	sigma factor AlgU negative regulatory protein CDS	436	EGV93_24085	Truncation	SRR12958691			0
		4750095	4749034	1062	1	Delta_2		Deletion	1	Delta_2_including_oprD			Deletion	SRR12958691			0
		4158950	4158950	1	1	G -> A	337	SNP (transition)	0.994	flhA CDS	782	EGV93_19860	Substitution	SRR12958691	S -> L	TCG -> TTG	0
		3874502	3874501	0	1	(CAACGC)8 -> (CAACGC)9	296 -> 303	Insertion (tandem repeat)	0.97	type III secretion system needle length determinant CDS	342	EGV93_18505	Insertion	SRR12958691	T -> TPT	ACA -> ACG,CCA,ACA	0
		3451601	3451601	1	1	T -> C	256	SNP (transition)	0.996			UPSTREAM_7bp_EGV93_16320		SRR12958691			0
		1379944	1379944	1	1	TGGCGGCGTCGAGCATGGCGC	25	Insertion	0.96	TetR/AcrR family transcriptional regulator CDS		EGV93_06650	Frameshift	SRR12958691			NA
		471357	471357	1	1	C -> T	233	SNP (transition)	0.996	MarR family transcriptional repressor MexR CDS	248	EGV93_02260	Substitution	SRR12958691	R -> H	CGC -> CAC	0
	DRC07	6696354	6696354	1	1	T -> G	409	SNP (transversion)	0.998	F0F1 ATP synthase subunit I CDS	375	EGV93_31945	Substitution	SRR12958694	R -> S	AGA -> AGC	0
		6588049	6588049	1	1	C -> G	396	SNP (transversion)	1	glycosyltransferase family 1 protein CDS	1077	EGV93_31400	Truncation	SRR12958694			0
		6371135	6371134	0	1	(C)7 -> (C)8	492	Insertion (tandem repeat)	0.998	hypothetical protein CDS	510	EGV93_30385	Frame Shift	SRR12958694			0
		5271514	5271514	1	1	G -> A	440	SNP (transition)	0.995	phospho-N-acetylmuramoyl-pentapeptide- transferase CDS	68	EGV93_25300	Substitution	SRR12958694	T -> I	ACC -> ATC	0
		5238645	5238645	1	1	G -> A	395	SNP (transition)	1	molecular chaperone GroEL CDS	287	EGV93_25145	Substitution	SRR12958694	A -> V	GCC -> GTC	0
		4750861	4750860	0	1	+C	374	Insertion	0.995	outer membrane porin OprD CDS	1206	EGV93_22680	Frame Shift	SRR12958694			0
		4565726	4565726	1	1	C -> T	406	SNP (transition)	0.995	flagellin CDS	533	EGV93_21780	Substitution	SRR12958694	G -> D	GGC -> GAC	0
		3451095	3451095	1	1	C -> T	367	SNP (transition)	0.989	TetR family transcriptional regulator CDS	500	EGV93_16320	Truncation	SRR12958694			0
		3189930	3190058	129	1	Delta_3		Deletion	1	Delta_3_including_EGV93_15110_EGV93_15110			Truncation	SRR12958694
		2922834	2922834	1	1	A -> G	371	SNP (transition)	1	RNA polymerase factor sigma-70 CDS	128	EGV93_14105	Substitution	SRR12958694	V -> A	GTC -> GCC	0
		2677775	2677775	1	1	C -> T	367	SNP (transition)	0.995	replication-associated recombination protein A CDS	657	EGV93_13035	None	SRR12958694		GCC -> GCT	0
		2188150	2188149	36	1	GAGGATCGCCGAAGCGCCCCACGGCCGCGGGCTGTT	334	Insertion	1	dacB CDS	1359	EGV93_10530	Insertion	SRR12958694	NSPRPWGASAIL	GAGGATCGCCGAAGCGCCCCACGGCCGCGGGCTGTT	0
		1379944	1379944	1	1	TGGCGGCGTCGAGCATGGCGC	25	Insertion	0.96	TetR/AcrR family transcriptional regulator CDS		EGV93_06650	Frameshift	SRR12958694
		1053857	1061484	7628	1	Delta_4		Deletion	1	Delta_4			Deletion	SRR12958694
		724401	724401	1	1	A -> G	358	SNP (transition)	1	30S ribosomal protein S12 CDS	230	EGV93_03535	Substitution	SRR12958694	H -> R	CAC -> CGC	0
		471357	471357	1	1	C -> T	285	SNP (transition)	1	MarR family transcriptional repressor MexR CDS	248	EGV93_02260	Substitution	SRR12958694	R -> H	CGC -> CAC	0
		451213	451212	0	1	+A	474	Insertion	0.998	chemotaxis protein CDS	242	EGV93_02190	Frame Shift	SRR12958694			0
	H25515	6696354	6696354	1	1	T -> G	153	SNP (transversion)	1	F0F1 ATP synthase subunit I CDS	375	EGV93_31945	Substitution	SRR9842203	R -> S	AGA -> AGC	0
		4553142	4553147	6	1	-CCATGC	24	Deletion	1	flagellum-specific ATP synthase CDS	98	EGV93_21715	Deletion	SRR9842203	RMV -> L	CGC,ATG,GTC -> CTC	1.6e-53
		4211779	4211779	1	1	A -> G	74	SNP (transition)	1	DNA helicase UvrD CDS	1028	EGV93_20100	Substitution	SRR9842203	L -> P	CTG -> CCG	6.3e-245
		2189195	2189195	1	1	C -> T	54	SNP (transition)	1	dacB CDS	349	EGV93_10530	Substitution	SRR9842203	G -> S	GGC -> AGC	2.5e-184
		1906735	1906735	1	1	T -> G	117	SNP (transversion)	1	tail-specific protease CDS	647	EGV93_09130	Substitution	SRR9842203	D -> A	GAC -> GCC	0
		1657157	1657157	1	1	A -> C	100	SNP (transversion)	1	regulatory protein RhlR CDS	172	EGV93_07915	Substitution	SRR9842203	T -> P	ACC -> CCC	1.0E-320
		1379944	1379944	1	1	TGGCGGCGTCGAGCATGGCGC	25	Insertion	0.96	TetR/AcrR family transcriptional regulator CDS		EGV93_06650	Frameshift	SRR9842203			NA
		471402	471413	12	1	-ATCAGTGCCTTG	101	Deletion	1	MarR family transcriptional repressor MexR CDS	192	EGV93_02260	Deletion	SRR9842203	DKALI -> D	GAC,AAG,GCA,CTG,ATC -> GAC	2e-273
	H25524	6696354	6696354	1	1	T -> G	171	SNP (transversion)	1	F0F1 ATP synthase subunit I CDS	375	EGV93_31945	Substitution	SRR9842204	R -> S	AGA -> AGC	0
		4553142	4553147	6	1	-CCATGC	22	Deletion	1	flagellum-specific ATP synthase CDS	98	EGV93_21715	Deletion	SRR9842204	RMV -> L	CGC,ATG,GTC -> CTC	6.3e-47
		4211779	4211779	1	1	A -> G	71	SNP (transition)	0.972	DNA helicase UvrD CDS	1028	EGV93_20100	Substitution	SRR9842204	L -> P	CTG -> CCG	6.2e-232
		3094540	3094540	1	1	T -> C	45	SNP (transition)	1	MFS transporter CDS	182	EGV93_14680	Substitution	SRR9842204	L -> P	CTG -> CCG	1e-153
		1906735	1906735	1	1	T -> G	127	SNP (transversion)	1	tail-specific protease CDS	647	EGV93_09130	Substitution	SRR9842204	D -> A	GAC -> GCC	0
		1657157	1657157	1	1	A -> C	116	SNP (transversion)	0.974	regulatory protein RhlR CDS	172	EGV93_07915	Substitution	SRR9842204	T -> P	ACC -> CCC	0
		1379944	1379944	1	1	TGGCGGCGTCGAGCATGGCGC	25	Insertion	0.96	TetR/AcrR family transcriptional regulator CDS		EGV93_06650	Frameshift	SRR9842204
	H25509	6696354	6696354	1	1	T -> G	187	SNP (transversion)	0.995	F0F1 ATP synthase subunit I CDS	375	EGV93_31945	Substitution	SRR9842206	R -> S	AGA -> AGC	0
		4553142	4553147	6	1	-CCATGC	27	Deletion	1	flagellum-specific ATP synthase CDS	98	EGV93_21715	Deletion	SRR9842206	RMV -> L	CGC,ATG,GTC -> CTC	4e-60
		4211779	4211779	1	1	A -> G	63	SNP (transition)	1	DNA helicase UvrD CDS	1028	EGV93_20100	Substitution	SRR9842206	L -> P	CTG -> CCG	5e-196
		1906735	1906735	1	1	T -> G	89	SNP (transversion)	1	tail-specific protease CDS	647	EGV93_09130	Substitution	SRR9842206	D -> A	GAC -> GCC	2.5e-303
		1657157	1657157	1	1	A -> C	97	SNP (transversion)	0.99	regulatory protein RhlR CDS	172	EGV93_07915	Substitution	SRR9842206	T -> P	ACC -> CCC	0
		1379944	1379944	1	1	TGGCGGCGTCGAGCATGGCGC	25	Insertion	0.96	TetR/AcrR family transcriptional regulator CDS		EGV93_06650	Frameshift	SRR9842206			NA
	H25471	6696354	6696354	1	1	T -> G	155	SNP (transversion)	0.994	F0F1 ATP synthase subunit I CDS	375	EGV93_31945	Substitution	SRR9842207	R -> S	AGA -> AGC	0
		6398337	6398337	1	1	T -> G	96	SNP (transversion)	0.99	BCCT family transporter CDS	1286	EGV93_30530	Substitution	SRR9842207	V -> G	GTG -> GGG	9.6E-322
		4750044	4750044	1	1	-G	109	Deletion	1	outer membrane porin OprD CDS	389	EGV93_22680	Frame Shift	SRR9842207			5e-295
		4588407	4588418	12	1	-GTTGTTGGCCAG	96	Deletion	0.99	flgB CDS	76	EGV93_21880	Deletion	SRR9842207	LANN ->	CTG,GCC,AAC,AAC ->	3e-255
		4464644	4464644	1	1	T -> C	57	SNP (transition)	1	cytochrome C protein NapB CDS	350	EGV93_21305	Substitution	SRR9842207	L -> P	CTG -> CCG	1.6e-194
		4181158	4181158	1	1	G -> A	90	SNP (transition)	1	transcriptional activator protein LasR CDS	665	EGV93_19970	Substitution	SRR9842207	T -> I	ACC -> ATC	1e-306
		3818688	3818688	1	1	G -> A	80	SNP (transition)	1	helix-turn-helix transcriptional regulator CDS	1900	EGV93_18175	Truncation	SRR9842207			1e-280
		1949265	1949265	1	1	G -> A	97	SNP (transition)	1	adenylate cyclase CDS	258	EGV93_09360	None	SRR9842207		GCC -> GCT	0
		1379944	1379944	1	1	TGGCGGCGTCGAGCATGGCGC	25	Insertion	0.96	TetR/AcrR family transcriptional regulator CDS		EGV93_06650	Frameshift	SRR9842207			NA
		898794	898794	1	1	G -> A	70	SNP (transition)	1	LysR family transcriptional regulator CDS	403	EGV93_04335	Substitution	SRR9842207	D -> N	GAC -> AAC	1e-231
	H25473	6696354	6696354	1	1	T -> G	162	SNP (transversion)	0.981	F0F1 ATP synthase subunit I CDS	375	EGV93_31945	Substitution	SRR9842208	R -> S	AGA -> AGC	0
		6398289	6398289	1	1	T -> G	84	SNP (transversion)	0.988	BCCT family transporter CDS	1238	EGV93_30530	Substitution	SRR9842208	L -> R	CTG -> CGG	1.1e-272
		4159259	4159259	1	1	T -> G	80	SNP (transversion)	0.988	flhA CDS	473	EGV93_19860	Substitution	SRR9842208	D -> A	GAT -> GCT	2e-267
		1379944	1379944	1	1	TGGCGGCGTCGAGCATGGCGC	25	Insertion	0.96	TetR/AcrR family transcriptional regulator CDS		EGV93_06650	Frameshift	SRR9842208			NA
	H25328	6696354	6696354	1	1	T -> G	133	SNP (transversion)	1	F0F1 ATP synthase subunit I CDS	375	EGV93_31945	Substitution	SRR9842209	R -> S	AGA -> AGC	0
		6398337	6398337	1	1	T -> G	73	SNP (transversion)	0.986	BCCT family transporter CDS	1286	EGV93_30530	Substitution	SRR9842209	V -> G	GTG -> GGG	7.3e-251
		4749673	4749673	1	1	G -> A	78	SNP (transition)	1	outer membrane porin OprD CDS	18	EGV93_22680	Truncation	SRR9842209			4e-258
		4588407	4588418	12	1	-GTTGTTGGCCAG	86	Deletion	1	flgB CDS	76	EGV93_21880	Deletion	SRR9842209	LANN ->	CTG,GCC,AAC,AAC ->	1.6e-241
		4464644	4464644	1	1	T -> C	48	SNP (transition)	0.958	cytochrome C protein NapB CDS	350	EGV93_21305	Substitution	SRR9842209	L -> P	CTG -> CCG	4.5e-154
		3818688	3818688	1	1	G -> A	56	SNP (transition)	1	helix-turn-helix transcriptional regulator CDS	1900	EGV93_18175	Truncation	SRR9842209			1e-196
		3626046	3626046	1	1	T -> C	36	SNP (transition)	1	BapA prefix-like domain-containing protein CDS	1249	EGV93_17070	Substitution	SRR9842209	T -> A	ACG -> GCG	2.5e-130
		1379944	1379944	1	1	TGGCGGCGTCGAGCATGGCGC	25	Insertion	0.96	TetR/AcrR family transcriptional regulator CDS		EGV93_06650	Frameshift	SRR9842209			NA
		471303	471303	1	1	C -> A	102	SNP (transversion)	1	MarR family transcriptional repressor MexR CDS	302	EGV93_02260	Substitution	SRR9842209	G -> V	GGG -> GTG	0
	H25469	6696354	6696354	1	1	T -> G	159	SNP (transversion)	0.987	F0F1 ATP synthase subunit I CDS	375	EGV93_31945	Substitution	SRR9842210	R -> S	AGA -> AGC	0
		6398337	6398337	1	1	T -> G	84	SNP (transversion)	1	BCCT family transporter CDS	1286	EGV93_30530	Substitution	SRR9842210	V -> G	GTG -> GGG	6.3e-278
		4749673	4749673	1	1	G -> A	86	SNP (transition)	0.988	outer membrane porin OprD CDS	18	EGV93_22680	Truncation	SRR9842210			2.7e-279
		4588407	4588418	12	1	-GTTGTTGGCCAG	65	Deletion	1	flgB CDS	76	EGV93_21880	Deletion	SRR9842210	LANN ->	CTG,GCC,AAC,AAC ->	3.2e-163
		4464644	4464644	1	1	T -> C	44	SNP (transition)	1	cytochrome C protein NapB CDS	350	EGV93_21305	Substitution	SRR9842210	L -> P	CTG -> CCG	1e-154
		3818688	3818688	1	1	G -> A	61	SNP (transition)	1	helix-turn-helix transcriptional regulator CDS	1900	EGV93_18175	Truncation	SRR9842210			4e-208
		3626046	3626046	1	1	T -> C	25	SNP (transition)	1	BapA prefix-like domain-containing protein CDS	1249	EGV93_17070	Substitution	SRR9842210	T -> A	ACG -> GCG	1e-80
		1379944	1379944	1	1	TGGCGGCGTCGAGCATGGCGC	25	Insertion	0.96	TetR/AcrR family transcriptional regulator CDS		EGV93_06650	Frameshift	SRR9842210			NA
		471303	471303	1	1	C -> A	103	SNP (transversion)	1	MarR family transcriptional repressor MexR CDS	302	EGV93_02260	Substitution	SRR9842210	G -> V	GGG -> GTG	0
	H25525	6696354	6696354	1	1	T -> G	163	SNP (transversion)	0.982	F0F1 ATP synthase subunit I CDS	375	EGV93_31945	Substitution	SRR9842211	R -> S	AGA -> AGC	0
		6398337	6398337	1	1	T -> G	104	SNP (transversion)	1	BCCT family transporter CDS	1286	EGV93_30530	Substitution	SRR9842211	V -> G	GTG -> GGG	0
		4588407	4588418	12	1	-GTTGTTGGCCAG	68	Deletion	1	flgB CDS	76	EGV93_21880	Deletion	SRR9842211	LANN ->	CTG,GCC,AAC,AAC ->	4e-191
		4464644	4464644	1	1	T -> C	111	SNP (transition)	0.991	cytochrome C protein NapB CDS	350	EGV93_21305	Substitution	SRR9842211	L -> P	CTG -> CCG	0
		3818688	3818688	1	1	G -> A	101	SNP (transition)	0.99	helix-turn-helix transcriptional regulator CDS	1900	EGV93_18175	Truncation	SRR9842211			0
		1379944	1379944	1	1	TGGCGGCGTCGAGCATGGCGC	25	Insertion	0.96	TetR/AcrR family transcriptional regulator CDS		EGV93_06650	Frameshift	SRR9842211
	H25529	6696354	6696354	1	1	T -> G	194	SNP (transversion)	0.99	F0F1 ATP synthase subunit I CDS	375	EGV93_31945	Substitution	SRR9842212	R -> S	AGA -> AGC	0
		5646721	5646721	1	1	T -> G	178	SNP (transversion)	0.983	pssA CDS	620	EGV93_27050	Substitution	SRR9842212	N -> T	AAC -> ACC	0
		5232205	5232205	1	1	T -> G	151	SNP (transversion)	0.993	class I SAM-dependent methyltransferase CDS	392	EGV93_25110	Substitution	SRR9842212	H -> P	CAC -> CCC	0
		4750004	4750004	1	1	(C)4 -> (C)3	119	Deletion (tandem repeat)	1	outer membrane porin OprD CDS	349	EGV93_22680	Frame Shift	SRR9842212			3.2e-298
		1379944	1379944	1	1	TGGCGGCGTCGAGCATGGCGC	25	Insertion	0.96	TetR/AcrR family transcriptional regulator CDS		EGV93_06650	Frameshift	SRR9842212			NA
	H25982	6696354	6696354	1	1	T -> G	206	SNP (transversion)	1	F0F1 ATP synthase subunit I CDS	375	EGV93_31945	Substitution	SRR9842215	R -> S	AGA -> AGC	0
		4750860	4750859	0	1	(C)2 -> (C)3	100	Insertion (tandem repeat)	0.99	outer membrane porin OprD CDS	1205	EGV93_22680	Frame Shift	SRR9842215			0
		3713571	3713571	1	1	C -> T	96	SNP (transition)	1	HAMP domain-containing protein CDS	38	EGV93_17480	Substitution	SRR9842215	A -> V	GCC -> GTC	0
		3683273	3683273	1	1	A -> C	99	SNP (transversion)	1	ferrous iron transporter B CDS	971	EGV93_17350	Substitution	SRR9842215	V -> G	GTC -> GGC	0
		1379944	1379944	1	1	TGGCGGCGTCGAGCATGGCGC	25	Insertion	0.96	TetR/AcrR family transcriptional regulator CDS		EGV93_06650	Frameshift	SRR9842215			NA
		898794	898794	1	1	G -> A	77	SNP (transition)	0.961	LysR family transcriptional regulator CDS	403	EGV93_04335	Substitution	SRR9842215	D -> N	GAC -> AAC	1.8e-247
		471417	471417	1	1	-C	132	Deletion	1	MarR family transcriptional repressor MexR CDS	188	EGV93_02260	Frame Shift	SRR9842215			0
	H27476	1379944	1379944	1	1	TGGCGGCGTCGAGCATGGCGC	25	Insertion	0.96	TetR/AcrR family transcriptional regulator CDS		EGV93_06650	Frameshift	SRR9842222
		6696354	6696354	1	1	T -> G	73	SNP (transversion)	1	F0F1 ATP synthase subunit I CDS	375	EGV93_31945	Substitution	SRR9842222	R -> S	AGA -> AGC	2.5e-234
		6398337	6398337	1	1	T -> G	56	SNP (transversion)	0.982	BCCT family transporter CDS	1286	EGV93_30530	Substitution	SRR9842222	V -> G	GTG -> GGG	1.8e-169
		5646622	5646622	1	1	T -> C	89	SNP (transition)	0.989	pssA CDS	719	EGV93_27050	Substitution	SRR9842222	D -> G	GAC -> GGC	1.4e-271
		4588407	4588418	12	1	-GTTGTTGGCCAG	32	Deletion	1	flgB CDS	76	EGV93_21880	Deletion	SRR9842222	LANN ->	CTG,GCC,AAC,AAC ->	4e-87
		4531581	4531581	1	1	G -> A	44	SNP (transition)	1	dGTPase CDS	1014	EGV93_21595	None	SRR9842222		ATC -> ATT	1.6e-119
		1865464	1865464	1	1	C -> T	52	SNP (transition)	0.962	DUF3304 domain-containing protein CDS	28	EGV93_08925	Substitution	SRR9842222	R -> C	CGT -> TGT	1.3e-152
	H27450	6696354	6696354	1	1	T -> G	107	SNP (transversion)	0.991	F0F1 ATP synthase subunit I CDS	375	EGV93_31945	Substitution	SRR9842223	R -> S	AGA -> AGC	0
		6398337	6398337	1	1	T -> G	49	SNP (transversion)	0.959	BCCT family transporter CDS	1286	EGV93_30530	Substitution	SRR9842223	V -> G	GTG -> GGG	2.3e-143
		5646622	5646622	1	1	T -> C	65	SNP (transition)	0.954	pssA CDS	719	EGV93_27050	Substitution	SRR9842223	D -> G	GAC -> GGC	4.4e-182
		4588407	4588418	12	1	-GTTGTTGGCCAG	54	Deletion	1	flgB CDS	76	EGV93_21880	Deletion	SRR9842223	LANN ->	CTG,GCC,AAC,AAC ->	1.6e-119
		1379944	1379944	1	1	TGGCGGCGTCGAGCATGGCGC	25	Insertion	0.96	TetR/AcrR family transcriptional regulator CDS		EGV93_06650	Frameshift	SRR9842223			NA
		417746	417757	12	1	(CCGAGC)5 -> (CCGAGC)3	31	Deletion (tandem repeat)	1	ftsY CDS	362	EGV93_01995	Deletion	SRR9842223	EPEPV -> V	GAG,CCC,GAG,CCC,GTT -> GTT	6.3e-69
	H25727	6696354	6696354	1	1	T -> G	130	SNP (transversion)	0.992	F0F1 ATP synthase subunit I CDS	375	EGV93_31945	Substitution	SRR9842224	R -> S	AGA -> AGC	0
		6589643	6589643	1	1	C -> T	98	SNP (transition)	0.898	glycosyltransferase family 1 protein CDS	1055	EGV93_31405	Substitution	SRR9842224	P -> L	CCC -> CTC	5.5e-278
		5390600	5377506	13095	1	Delta_5		Deletion	1	Delta_5_including_ampD			Deletion	SRR9842224			0
		4750861	4750860	0	1	+C	66	Insertion	0.985	outer membrane porin OprD CDS	1206	EGV93_22680	Frame Shift	SRR9842224			6.6e-233
		4571492	4571492	1	1	C -> T	88	SNP (transition)	0.989	acetyltransferase CDS	398	EGV93_21795	Substitution	SRR9842224	C -> Y	TGC -> TAC	2.8e-303
		4181262	4181262	1	1	C -> T	71	SNP (transition)	1	transcriptional activator protein LasR CDS	561	EGV93_19970	Truncation	SRR9842224			3.2e-249
		3451575	3451574	0	1	+CC	47 -> 49	Insertion	97.9% -> 98.0%	TetR family transcriptional regulator CDS	21	EGV93_16320	Frame Shift	SRR9842224			7.4e-151
		2601591	2601591	1	1	G -> T	78	SNP (transversion)	0.795			UPSTREAM_77bp_EGV93_12670		SRR9842224			4.3e-189
		1996264	1996264	1	1	C -> T	92	SNP (transition)	1	gyrA CDS	248	EGV93_09620	Substitution	SRR9842224	T -> I	ACC -> ATC	1.6E-313
		1379944	1379944	1	1	TGGCGGCGTCGAGCATGGCGC	25	Insertion	0.96	TetR/AcrR family transcriptional regulator CDS		EGV93_06650	Frameshift	SRR9842224			NA
		471357	471357	1	1	C -> T	95	SNP (transition)	1	MarR family transcriptional repressor MexR CDS	248	EGV93_02260	Substitution	SRR9842224	R -> H	CGC -> CAC	0
	H25721	1379944	1379944	1	1	TGGCGGCGTCGAGCATGGCGC	25	Insertion	0.96	TetR/AcrR family transcriptional regulator CDS		EGV93_06650	Frameshift	SRR9842226			NA
		6696354	6696354	1	1	T -> G	251	SNP (transversion)	0.988	F0F1 ATP synthase subunit I CDS	375	EGV93_31945	Substitution	SRR9842226	R -> S	AGA -> AGC	0
	H25776	6696354	6696354	1	1	T -> G	142	SNP (transversion)	1	F0F1 ATP synthase subunit I CDS	375	EGV93_31945	Substitution	SRR9842230	R -> S	AGA -> AGC	0
		1379944	1379944	1	1	TGGCGGCGTCGAGCATGGCGC	25	Insertion	0.96	TetR/AcrR family transcriptional regulator CDS		EGV93_06650	Frameshift	SRR9842230			NA
	H25731	1379944	1379944	1	1	TGGCGGCGTCGAGCATGGCGC	25	Insertion	0.96	TetR/AcrR family transcriptional regulator CDS		EGV93_06650	Frameshift	SRR9842231			NA
		6696354	6696354	1	1	T -> G	371	SNP (transversion)	1	F0F1 ATP synthase subunit I CDS	375	EGV93_31945	Substitution	SRR9842231	R -> S	AGA -> AGC	0
		6398289	6398289	1	1	T -> G	190	SNP (transversion)	0.811	BCCT family transporter CDS	1238	EGV93_30530	Substitution	SRR9842231	L -> R	CTG -> CGG	0
		4159259	4159259	1	1	T -> G	204	SNP (transversion)	0.755	flhA CDS	473	EGV93_19860	Substitution	SRR9842231	D -> A	GAT -> GCT	0
	H25791	6696354	6696354	1	1	T -> G	131	SNP (transversion)	0.992	F0F1 ATP synthase subunit I CDS	375	EGV93_31945	Substitution	SRR9842233	R -> S	AGA -> AGC	0
		4553142	4553147	6	1	-CCATGC	47	Deletion	1	flagellum-specific ATP synthase CDS	98	EGV93_21715	Deletion	SRR9842233	RMV -> L	CGC,ATG,GTC -> CTC	1.6e-113
		4211779	4211779	1	1	A -> G	64	SNP (transition)	1	DNA helicase UvrD CDS	1028	EGV93_20100	Substitution	SRR9842233	L -> P	CTG -> CCG	4e-199
		1906735	1906735	1	1	T -> G	112	SNP (transversion)	0.973	tail-specific protease CDS	647	EGV93_09130	Substitution	SRR9842233	D -> A	GAC -> GCC	0
		1657157	1657157	1	1	A -> C	119	SNP (transversion)	0.992	regulatory protein RhlR CDS	172	EGV93_07915	Substitution	SRR9842233	T -> P	ACC -> CCC	0
		1379944	1379944	1	1	TGGCGGCGTCGAGCATGGCGC	25	Insertion	0.96	TetR/AcrR family transcriptional regulator CDS		EGV93_06650	Frameshift	SRR9842233
	H26420	6696354	6696354	1	1	T -> G	158	SNP (transversion)	0.994	F0F1 ATP synthase subunit I CDS	375	EGV93_31945	Substitution	SRR9842246	R -> S	AGA -> AGC	0
		5740922	5740922	1	1	T -> C	84	SNP (transition)	0.988	two-component sensor histidine kinase CDS	1222	EGV93_27495	Substitution	SRR9842246	F -> L	TTC -> CTC	1.1e-272
		4553142	4553147	6	1	-CCATGC	31	Deletion	1	flagellum-specific ATP synthase CDS	98	EGV93_21715	Deletion	SRR9842246	RMV -> L	CGC,ATG,GTC -> CTC	4e-75
		4211779	4211779	1	1	A -> G	66	SNP (transition)	1	DNA helicase UvrD CDS	1028	EGV93_20100	Substitution	SRR9842246	L -> P	CTG -> CCG	1.6e-218
		4181146	4181146	1	1	A -> C	84	SNP (transversion)	1	transcriptional activator protein LasR CDS	677	EGV93_19970	Substitution	SRR9842246	V -> G	GTA -> GGA	6.3e-278
		1906735	1906735	1	1	T -> G	108	SNP (transversion)	1	tail-specific protease CDS	647	EGV93_09130	Substitution	SRR9842246	D -> A	GAC -> GCC	0
		1657157	1657157	1	1	A -> C	103	SNP (transversion)	1	regulatory protein RhlR CDS	172	EGV93_07915	Substitution	SRR9842246	T -> P	ACC -> CCC	0
		1379944	1379944	1	1	TGGCGGCGTCGAGCATGGCGC	25	Insertion	0.96	TetR/AcrR family transcriptional regulator CDS		EGV93_06650	Frameshift	SRR9842246
		988432	988449	18	1	-ACGGCTCGCGCTTCGAGG	104	Deletion	1	mpl CDS	764	EGV93_04765	Deletion	SRR9842246	DGSRFEV -> V	GAC,GGC,TCG,CGC,TTC,GAG,GTG -> GTG	2.5e-250
		449811	449811	1	1	C -> T	130	SNP (transition)	0.985	protein PilG CDS	331	EGV93_02175	Substitution	SRR9842246	P -> S	CCG -> TCG	0
	H26410	6696354	6696354	1	1	T -> G	173	SNP (transversion)	0.988	F0F1 ATP synthase subunit I CDS	375	EGV93_31945	Substitution	SRR9842247	R -> S	AGA -> AGC	0
		6589643	6589643	1	1	C -> T	101	SNP (transition)	0.911	glycosyltransferase family 1 protein CDS	1055	EGV93_31405	Substitution	SRR9842247	P -> L	CCC -> CTC	5.2e-292
		4750861	4750860	0	1	+C	64	Insertion	1	outer membrane porin OprD CDS	1206	EGV93_22680	Frame Shift	SRR9842247			1e-224
		4181262	4181262	1	1	C -> T	76	SNP (transition)	1	transcriptional activator protein LasR CDS	561	EGV93_19970	Truncation	SRR9842247			1.6e-251
		4164346	4164352	7	1	-CCACGCA	61	Deletion	1	fliR CDS	151	EGV93_19880	Frame Shift	SRR9842247			1.6e-171
		3451468	3451477	10	1	-CCCCGGCGGC	58	Deletion	1	TetR family transcriptional regulator CDS	118	EGV93_16320	Frame Shift	SRR9842247			1.6e-151
		1996264	1996264	1	1	C -> T	122	SNP (transition)	1	gyrA CDS	248	EGV93_09620	Substitution	SRR9842247	T -> I	ACC -> ATC	0
		1379944	1379944	1	1	TGGCGGCGTCGAGCATGGCGC	25	Insertion	0.96	TetR/AcrR family transcriptional regulator CDS		EGV93_06650	Frameshift	SRR9842247			NA
		471357	471357	1	1	C -> T	81	SNP (transition)	1	MarR family transcriptional repressor MexR CDS	248	EGV93_02260	Substitution	SRR9842247	R -> H	CGC -> CAC	3.2e-284
	H26413	6696354	6696354	1	1	T -> G	118	SNP (transversion)	0.992	F0F1 ATP synthase subunit I CDS	375	EGV93_31945	Substitution	SRR9842248	R -> S	AGA -> AGC	0
		2159353	2159353	1	1	T -> C	94	SNP (transition)	1	sensor histidine kinase CDS	289	EGV93_10375	Substitution	SRR9842248	S -> P	TCG -> CCG	1.6e-301
		1379944	1379944	1	1	TGGCGGCGTCGAGCATGGCGC	25	Insertion	0.96	TetR/AcrR family transcriptional regulator CDS		EGV93_06650	Frameshift	SRR9842248			NA
		20827	20827	1	1	C -> T	91	SNP (transition)	1	peptide deformylase CDS	279	EGV93_00095	None	SRR9842248		CTG -> CTA	5e-301
	H26408	6696354	6696354	1	1	T -> G	142	SNP (transversion)	1	F0F1 ATP synthase subunit I CDS	375	EGV93_31945	Substitution	SRR9842250	R -> S	AGA -> AGC	0
		6589643	6589643	1	1	C -> T	91	SNP (transition)	0.945	glycosyltransferase family 1 protein CDS	1055	EGV93_31405	Substitution	SRR9842250	P -> L	CCC -> CTC	1.8e-285
		4750861	4750860	0	1	+C	78	Insertion	0.987	outer membrane porin OprD CDS	1206	EGV93_22680	Frame Shift	SRR9842250			6.2e-253
		4583206	4583206	1	1	C -> T	82	SNP (transition)	1	flagellar L-ring protein CDS	448	EGV93_21850	Substitution	SRR9842250	V -> M	GTG -> ATG	1e-287
		4181262	4181262	1	1	C -> T	104	SNP (transition)	0.981	transcriptional activator protein LasR CDS	561	EGV93_19970	Truncation	SRR9842250			0
		3451575	3451574	0	1	+CC	57 -> 60	Insertion	98.2% -> 98.3%	TetR family transcriptional regulator CDS	21	EGV93_16320	Frame Shift	SRR9842250			1.4e-172
		1996264	1996264	1	1	C -> T	103	SNP (transition)	1	gyrA CDS	248	EGV93_09620	Substitution	SRR9842250	T -> I	ACC -> ATC	0
		1379944	1379944	1	1	TGGCGGCGTCGAGCATGGCGC	25	Insertion	0.96	TetR/AcrR family transcriptional regulator CDS		EGV93_06650	Frameshift	SRR9842250			NA
		471357	471357	1	1	C -> T	114	SNP (transition)	1	MarR family transcriptional repressor MexR CDS	248	EGV93_02260	Substitution	SRR9842250	R -> H	CGC -> CAC	0
	H25688	6696354	6696354	1	1	T -> G	182	SNP (transversion)	0.989	F0F1 ATP synthase subunit I CDS	375	EGV93_31945	Substitution	SRR9842253	R -> S	AGA -> AGC	0
		1379944	1379944	1	1	TGGCGGCGTCGAGCATGGCGC	25	Insertion	0.96	TetR/AcrR family transcriptional regulator CDS		EGV93_06650	Frameshift	SRR9842253			NA
	H25689	6696354	6696354	1	1	T -> G	128	SNP (transversion)	0.992	F0F1 ATP synthase subunit I CDS	375	EGV93_31945	Substitution	SRR9842254	R -> S	AGA -> AGC	0
		6589643	6589643	1	1	C -> T	110	SNP (transition)	0.973	glycosyltransferase family 1 protein CDS	1055	EGV93_31405	Substitution	SRR9842254	P -> L	CCC -> CTC	0
		5390600	5377506	13095	1	Delta_5		Deletion	1	Delta_5_including_ampD			Deletion	SRR9842254			0
		4750861	4750860	0	1	+C	80	Insertion	1	outer membrane porin OprD CDS	1206	EGV93_22680	Frame Shift	SRR9842254			1e-288
		4571492	4571492	1	1	C -> T	78	SNP (transition)	1	acetyltransferase CDS	398	EGV93_21795	Substitution	SRR9842254	C -> Y	TGC -> TAC	6.3e-266
		4181262	4181262	1	1	C -> T	75	SNP (transition)	1	transcriptional activator protein LasR CDS	561	EGV93_19970	Truncation	SRR9842254			1e-270
		3451575	3451574	0	1	+CC	84 -> 88	Insertion	98.9% -> 100.0%	TetR family transcriptional regulator CDS	21	EGV93_16320	Frame Shift	SRR9842254			6.3e-278
		1996264	1996264	1	1	C -> T	96	SNP (transition)	0.979	gyrA CDS	248	EGV93_09620	Substitution	SRR9842254	T -> I	ACC -> ATC	0
		1379944	1379944	1	1	TGGCGGCGTCGAGCATGGCGC	25	Insertion	0.96	TetR/AcrR family transcriptional regulator CDS		EGV93_06650	Frameshift	SRR9842254			NA
		471357	471357	1	1	C -> T	99	SNP (transition)	0.99	MarR family transcriptional repressor MexR CDS	248	EGV93_02260	Substitution	SRR9842254	R -> H	CGC -> CAC	0
	H25692	6696354	6696354	1	1	T -> G	180	SNP (transversion)	0.994	F0F1 ATP synthase subunit I CDS	375	EGV93_31945	Substitution	SRR9842255	R -> S	AGA -> AGC	0
		6586575	6586575	1	1	C -> T	152	SNP (transition)	0.993			UPSTREAM_10bp_EGV93_31395		SRR9842255			0
		4750192	4750201	10	1	-CTTCACCGAA	81	Deletion	1	outer membrane porin OprD CDS	537	EGV93_22680	Frame Shift	SRR9842255			3.2e-203
		2049365	2049377	13	1	-GCGAAGGTTTCGC	107	Deletion	1	peptigoglycan-binding protein LysM CDS	1781	EGV93_09870	Frame Shift	SRR9842255			3.2e-268
		2030868	2030652	217	1	AATTGCCGGGAATACGCGGTTGGTTTTGCGGATTCCTACGAAGGTTTCGTCCCCTTCGTCTAGTGGCCTAGGACACCGCCCTTTCACGGCGGTAACAGGGGTTCGAGTCCCCTAGGGGACGCCATTTCATGTTCATCCGTCCCAGCAATGGATGAGCGTGTCGATGACCGGAAGGTTGTCGAAGCGATCGGAAGATCGCCCGCCTGATGGCGAATTC		Deletion	1			UPSTREAM_356bp_EGV93_09780		SRR9842255			6.3e-40
		1379944	1379944	1	1	TGGCGGCGTCGAGCATGGCGC	25	Insertion	0.96	TetR/AcrR family transcriptional regulator CDS		EGV93_06650	Frameshift	SRR9842255			NA
		898794	898794	1	1	G -> A	76	SNP (transition)	0.974	LysR family transcriptional regulator CDS	403	EGV93_04335	Substitution	SRR9842255	D -> N	GAC -> AAC	1.8e-241
		471417	471417	1	1	C -> T	126	SNP (transition)	0.992	MarR family transcriptional repressor MexR CDS	188	EGV93_02260	Substitution	SRR9842255	R -> H	CGC -> CAC	0
	H25706	6696354	6696354	1	1	T -> G	170	SNP (transversion)	0.994	F0F1 ATP synthase subunit I CDS	375	EGV93_31945	Substitution	SRR9842256	R -> S	AGA -> AGC	0
		6398289	6398289	1	1	T -> G	64	SNP (transversion)	1	BCCT family transporter CDS	1238	EGV93_30530	Substitution	SRR9842256	L -> R	CTG -> CGG	6.3e-212
		4159259	4159259	1	1	T -> G	75	SNP (transversion)	1	flhA CDS	473	EGV93_19860	Substitution	SRR9842256	D -> A	GAT -> GCT	3.2e-248
		1379944	1379944	1	1	TGGCGGCGTCGAGCATGGCGC	25	Insertion	0.96	TetR/AcrR family transcriptional regulator CDS		EGV93_06650	Frameshift	SRR9842256
	H25637	6696354	6696354	1	1	T -> G	141	SNP (transversion)	1	F0F1 ATP synthase subunit I CDS	375	EGV93_31945	Substitution	SRR9842258	R -> S	AGA -> AGC	0
		4750781	4750787	7	1	-AACGTCG	83	Deletion	0.988	outer membrane porin OprD CDS	1126	EGV93_22680	Frame Shift	SRR9842258			2.1e-228
		4666652	4666664	13	1	TCGCGTACCGCCA	87	Deletion	1	LysR family transcriptional regulator CDS	968	EGV93_22285	Frame Shift	SRR9842258			6.3e-227
		4666652	4666664	13	1	TCGCGTACCGCCA	87	Deletion	1	aminodeoxychorismate/anthranilate synthase component II CDS	586	EGV93_22290	Frame Shift	SRR9842258			6.3e-227
		4560869	4560869	1	1	A -> C	60	SNP (transversion)	0.983	sigma-54-dependent Fis family transcriptional regulator CDS	809	EGV93_21750	Substitution	SRR9842258	V -> G	GTC -> GGC	7.5e-182
		4188555	4167418	21140	1	Delta_1		Deletion	1	Delta_1_including_flagella_lasR_mex			Deletion	SRR9842258			NA
		2188688	2188688	1	1	G -> A	55	SNP (transition)	0.964	dacB CDS	856	EGV93_10530	Truncation	SRR9842258			7.4e-162
		2159353	2159353	1	1	T -> C	122	SNP (transition)	1	sensor histidine kinase CDS	289	EGV93_10375	Substitution	SRR9842258	S -> P	TCG -> CCG	0
		2071943	2071943	1	1	-G	72	Deletion	1	carbon-nitrogen hydrolase family protein CDS	827	EGV93_09995	Frame Shift	SRR9842258			2.5e-202
		1379944	1379944	1	1	TGGCGGCGTCGAGCATGGCGC	25	Insertion	0.96	TetR/AcrR family transcriptional regulator CDS		EGV93_06650	Frameshift	SRR9842258			NA
		20827	20827	1	1	C -> T	165	SNP (transition)	1	peptide deformylase CDS	279	EGV93_00095	None	SRR9842258		CTG -> CTA	0
	H26482	6696354	6696354	1	1	T -> G	121	SNP (transversion)	0.992	F0F1 ATP synthase subunit I CDS	375	EGV93_31945	Substitution	SRR9842260	R -> S	AGA -> AGC	0
		5646649	5646649	1	1	A -> C	117	SNP (transversion)	1	pssA CDS	692	EGV93_27050	Substitution	SRR9842260	V -> G	GTG -> GGG	0
		1379944	1379944	1	1	TGGCGGCGTCGAGCATGGCGC	25	Insertion	0.96	TetR/AcrR family transcriptional regulator CDS		EGV93_06650	Frameshift	SRR9842260			NA
		13998	13997	0	1	(GTGCCT)2 -> (GTGCCT)3	103 -> 105	Insertion (tandem repeat)	0.971	lysophospholipid acyltransferase CDS	252	EGV93_00055	Insertion	SRR9842260	W -> CAW	TGG -> TGT,GCC,TGG	0
	H25916	6696354	6696354	1	1	T -> G	170	SNP (transversion)	1	F0F1 ATP synthase subunit I CDS	375	EGV93_31945	Substitution	SRR9842270	R -> S	AGA -> AGC	0
		4750860	4750859	0	1	(C)2 -> (C)3	69	Insertion (tandem repeat)	0.986	outer membrane porin OprD CDS	1205	EGV93_22680	Frame Shift	SRR9842270			2.7e-223
		3713571	3713571	1	1	C -> T	70	SNP (transition)	1	HAMP domain-containing protein CDS	38	EGV93_17480	Substitution	SRR9842270	A -> V	GCC -> GTC	1e-238
		3683273	3683273	1	1	A -> C	83	SNP (transversion)	1	ferrous iron transporter B CDS	971	EGV93_17350	Substitution	SRR9842270	V -> G	GTC -> GGC	2.5e-266
		1379944	1379944	1	1	TGGCGGCGTCGAGCATGGCGC	25	Insertion	0.96	TetR/AcrR family transcriptional regulator CDS		EGV93_06650	Frameshift	SRR9842270			NA
		898794	898794	1	1	G -> A	54	SNP (transition)	0.981	LysR family transcriptional regulator CDS	403	EGV93_04335	Substitution	SRR9842270	D -> N	GAC -> AAC	6.8e-174
		471417	471417	1	1	-C	92	Deletion	1	MarR family transcriptional repressor MexR CDS	188	EGV93_02260	Frame Shift	SRR9842270			1.6e-221
	H25954	6696354	6696354	1	1	T -> G	162	SNP (transversion)	1	F0F1 ATP synthase subunit I CDS	375	EGV93_31945	Substitution	SRR9842272	R -> S	AGA -> AGC	0
		6617453	6617453	1	1	-G	107	Deletion	1	PAS domain-containing sensor histidine kinase CDS	1189	EGV93_31555	Frame Shift	SRR9842272			6.3e-279
		1379944	1379944	1	1	TGGCGGCGTCGAGCATGGCGC	25	Insertion	0.96	TetR/AcrR family transcriptional regulator CDS		EGV93_06650	Frameshift	SRR9842272			NA
	H25638	6696354	6696354	1	1	T -> G	147	SNP (transversion)	1	F0F1 ATP synthase subunit I CDS	375	EGV93_31945	Substitution	SRR9842279	R -> S	AGA -> AGC	0
		5740922	5740922	1	1	T -> C	73	SNP (transition)	1	two-component sensor histidine kinase CDS	1222	EGV93_27495	Substitution	SRR9842279	F -> L	TTC -> CTC	6.3e-249
		5739070	5739070	1	1	T -> C	83	SNP (transition)	0.976	response regulator CDS	59	EGV93_27490	Substitution	SRR9842279	L -> P	CTG -> CCG	1.4e-272
		4553142	4553147	6	1	-CCATGC	25	Deletion	1	flagellum-specific ATP synthase CDS	98	EGV93_21715	Deletion	SRR9842279	RMV -> L	CGC,ATG,GTC -> CTC	3.2e-53
		4211779	4211779	1	1	A -> G	60	SNP (transition)	1	DNA helicase UvrD CDS	1028	EGV93_20100	Substitution	SRR9842279	L -> P	CTG -> CCG	1e-198
		2188262	2188262	1	1	T -> G	61	SNP (transversion)	1	dacB CDS	1282	EGV93_10530	Substitution	SRR9842279	T -> P	ACC -> CCC	5e-202
		1906735	1906735	1	1	T -> G	107	SNP (transversion)	1	tail-specific protease CDS	647	EGV93_09130	Substitution	SRR9842279	D -> A	GAC -> GCC	0
		1657157	1657157	1	1	A -> C	75	SNP (transversion)	1	regulatory protein RhlR CDS	172	EGV93_07915	Substitution	SRR9842279	T -> P	ACC -> CCC	3.2e-248
		1379944	1379944	1	1	TGGCGGCGTCGAGCATGGCGC	25	Insertion	0.96	TetR/AcrR family transcriptional regulator CDS		EGV93_06650	Frameshift	SRR9842279			NA
		987990	987990	1	1	G -> C	97	SNP (transversion)	1	mpl CDS	322	EGV93_04765	Substitution	SRR9842279	V -> L	GTG -> CTG	0
		307566	307566	1	1	C -> T	77	SNP (transition)	1				UPSTREAM_3bp_EGV93_01460	SRR9842279			1.6e-262
	H25913	1379944	1379944	1	1	TGGCGGCGTCGAGCATGGCGC	25	Insertion	0.96	TetR/AcrR family transcriptional regulator CDS		EGV93_06650	Frameshift	SRR9842281			NA
		6696354	6696354	1	1	T -> G	173	SNP (transversion)	1	F0F1 ATP synthase subunit I CDS	375	EGV93_31945	Substitution	SRR9842281	R -> S	AGA -> AGC	0
		6589643	6589643	1	1	C -> T	76	SNP (transition)	0.908	glycosyltransferase family 1 protein CDS	1055	EGV93_31405	Substitution	SRR9842281	P -> L	CCC -> CTC	4.3e-219
		4750861	4750860	0	1	+C	77	Insertion	0.987	outer membrane porin OprD CDS	1206	EGV93_22680	Frame Shift	SRR9842281			7.7e-265
		4571492	4571492	1	1	C -> T	78	SNP (transition)	1	acetyltransferase CDS	398	EGV93_21795	Substitution	SRR9842281	C -> Y	TGC -> TAC	1e-273
		4181262	4181262	1	1	C -> T	93	SNP (transition)	1	transcriptional activator protein LasR CDS	561	EGV93_19970	Truncation	SRR9842281			6.3E-317
		3451575	3451574	0	1	+CC	70	Insertion	1	TetR family transcriptional regulator CDS	21	EGV93_16320	Frame Shift	SRR9842281			1e-231
		1996264	1996264	1	1	C -> T	108	SNP (transition)	1	gyrA CDS	248	EGV93_09620	Substitution	SRR9842281	T -> I	ACC -> ATC	0
		988021	988023	3	1	(ACC)4 -> (ACC)3	95	Deletion (tandem repeat)	1	mpl CDS	353	EGV93_04765	Deletion	SRR9842281	TS -> S	ACC,AGC -> AGC	3.2e-257
		471357	471357	1	1	C -> T	118	SNP (transition)	1	MarR family transcriptional repressor MexR CDS	248	EGV93_02260	Substitution	SRR9842281	R -> H	CGC -> CAC	0
	H25915	6696354	6696354	1	1	T -> G	171	SNP (transversion)	1	F0F1 ATP synthase subunit I CDS	375	EGV93_31945	Substitution	SRR9842282	R -> S	AGA -> AGC	0
		6589643	6589643	1	1	C -> T	95	SNP (transition)	0.937	glycosyltransferase family 1 protein CDS	1055	EGV93_31405	Substitution	SRR9842282	P -> L	CCC -> CTC	1.7e-285
		5739844	5739844	1	1	G -> A	113	SNP (transition)	1	two-component sensor histidine kinase CDS	144	EGV93_27495	Substitution	SRR9842282	M -> I	ATG -> ATA	0
		5390600	5377506	13095	1	Delta_5		Deletion	1	Delta_5_including_ampD			Deletion	SRR9842282			0
		4750861	4750860	0	1	+C	91	Insertion	1	outer membrane porin OprD CDS	1206	EGV93_22680	Frame Shift	SRR9842282			4.0E-310
		4571492	4571492	1	1	C -> T	77	SNP (transition)	1	acetyltransferase CDS	398	EGV93_21795	Substitution	SRR9842282	C -> Y	TGC -> TAC	1.6e-262
		4181262	4181262	1	1	C -> T	97	SNP (transition)	0.99	transcriptional activator protein LasR CDS	561	EGV93_19970	Truncation	SRR9842282			0
		3451575	3451574	0	1	+CC	66 -> 67	Insertion	0.985	TetR family transcriptional regulator CDS	21	EGV93_16320	Frame Shift	SRR9842282			1.1e-216
		2973577	2973577	1	1	A -> C	46	SNP (transversion)	1	non-ribosomal peptide synthetase CDS	5350	EGV93_14255	Substitution	SRR9842282	T -> P	ACC -> CCC	6.3e-148
		1996264	1996264	1	1	C -> T	102	SNP (transition)	1	gyrA CDS	248	EGV93_09620	Substitution	SRR9842282	T -> I	ACC -> ATC	0
		1379944	1379944	1	1	TGGCGGCGTCGAGCATGGCGC	25	Insertion	0.96	TetR/AcrR family transcriptional regulator CDS		EGV93_06650	Frameshift	SRR9842282			NA
		471357	471357	1	1	C -> T	119	SNP (transition)	0.992	MarR family transcriptional repressor MexR CDS	248	EGV93_02260	Substitution	SRR9842282	R -> H	CGC -> CAC	0
	H25792	6696354	6696354	1	1	T -> G	161	SNP (transversion)	1	F0F1 ATP synthase subunit I CDS	375	EGV93_31945	Substitution	SRR9842285	R -> S	AGA -> AGC	0
		2159353	2159353	1	1	T -> C	98	SNP (transition)	0.98	sensor histidine kinase CDS	289	EGV93_10375	Substitution	SRR9842285	S -> P	TCG -> CCG	7.5E-314
		2071943	2071943	1	1	-G	71	Deletion	1	carbon-nitrogen hydrolase family protein CDS	827	EGV93_09995	Frame Shift	SRR9842285			2e-192
		1379944	1379944	1	1	TGGCGGCGTCGAGCATGGCGC	25	Insertion	0.96	TetR/AcrR family transcriptional regulator CDS		EGV93_06650	Frameshift	SRR9842285			NA
		20827	20827	1	1	C -> T	111	SNP (transition)	0.991	peptide deformylase CDS	279	EGV93_00095	None	SRR9842285		CTG -> CTA	0
	H25905	6696354	6696354	1	1	T -> G	186	SNP (transversion)	1	F0F1 ATP synthase subunit I CDS	375	EGV93_31945	Substitution	SRR9842287	R -> S	AGA -> AGC	0
		6589643	6589643	1	1	C -> T	114	SNP (transition)	0.93	glycosyltransferase family 1 protein CDS	1055	EGV93_31405	Substitution	SRR9842287	P -> L	CCC -> CTC	0
		4750861	4750860	0	1	+C	87	Insertion	0.989	outer membrane porin OprD CDS	1206	EGV93_22680	Frame Shift	SRR9842287			3.5e-291
		4181262	4181262	1	1	C -> T	108	SNP (transition)	1	transcriptional activator protein LasR CDS	561	EGV93_19970	Truncation	SRR9842287			0
		3451468	3451477	10	1	-CCCCGGCGGC	70	Deletion	1	TetR family transcriptional regulator CDS	118	EGV93_16320	Frame Shift	SRR9842287			1e-182
		1996264	1996264	1	1	C -> T	103	SNP (transition)	0.981	gyrA CDS	248	EGV93_09620	Substitution	SRR9842287	T -> I	ACC -> ATC	0
		1379944	1379944	1	1	TGGCGGCGTCGAGCATGGCGC	25	Insertion	0.96	TetR/AcrR family transcriptional regulator CDS		EGV93_06650	Frameshift	SRR9842287			NA
		471357	471357	1	1	C -> T	116	SNP (transition)	1	MarR family transcriptional repressor MexR CDS	248	EGV93_02260	Substitution	SRR9842287	R -> H	CGC -> CAC	0
	H25644	6696354	6696354	1	1	T -> G	160	SNP (transversion)	0.988	F0F1 ATP synthase subunit I CDS	375	EGV93_31945	Substitution	SRR9842289	R -> S	AGA -> AGC	0
		6519002	6519002	1	1	G -> A	70	SNP (transition)	0.986	dimethylglycine demethylation protein DgcA CDS	1544	EGV93_31095	Substitution	SRR9842289	G -> D	GGC -> GAC	1.4e-226
		6398337	6398337	1	1	T -> G	75	SNP (transversion)	0.973	BCCT family transporter CDS	1286	EGV93_30530	Substitution	SRR9842289	V -> G	GTG -> GGG	3.5e-238
		4750861	4750860	0	1	+C	75	Insertion	1	outer membrane porin OprD CDS	1206	EGV93_22680	Frame Shift	SRR9842289			1e-255
		4588407	4588418	12	1	-GTTGTTGGCCAG	73	Deletion	1	flgB CDS	76	EGV93_21880	Deletion	SRR9842289	LANN ->	CTG,GCC,AAC,AAC ->	7.9e-198
		4464644	4464644	1	1	T -> C	27	SNP (transition)	1	cytochrome C protein NapB CDS	350	EGV93_21305	Substitution	SRR9842289	L -> P	CTG -> CCG	1.6e-92
		3818688	3818688	1	1	G -> A	65	SNP (transition)	0.985	helix-turn-helix transcriptional regulator CDS	1900	EGV93_18175	Truncation	SRR9842289			2.6e-229
		1379944	1379944	1	1	TGGCGGCGTCGAGCATGGCGC	25	Insertion	0.96	TetR/AcrR family transcriptional regulator CDS		EGV93_06650	Frameshift	SRR9842289			NA
		898794	898794	1	1	G -> A	48	SNP (transition)	0.979	LysR family transcriptional regulator CDS	403	EGV93_04335	Substitution	SRR9842289	D -> N	GAC -> AAC	9.6e-145
	H25716	6696354	6696354	1	1	T -> G	183	SNP (transversion)	1	F0F1 ATP synthase subunit I CDS	375	EGV93_31945	Substitution	SRR9842292	R -> S	AGA -> AGC	0
		6590629	6590629	1	1	G -> A	139	SNP (transition)	0.993	class I SAM-dependent methyltransferase CDS	743	EGV93_31410	Truncation	SRR9842292			0
		4750095	4749034	1062	1	Delta_2		Deletion	1	Delta_2_including_oprD			Deletion	SRR9842292			0
		4565727	4565727	1	1	C -> G	95	SNP (transversion)	1	flagellin CDS	532	EGV93_21780	Substitution	SRR9842292	G -> R	GGC -> CGC	0
		3451258	3451267	10	1	-ACTTGAGGTA	51	Deletion	1	TetR family transcriptional regulator CDS	328	EGV93_16320	Frame Shift	SRR9842292			4e-123
		1379944	1379944	1	1	TGGCGGCGTCGAGCATGGCGC	25	Insertion	0.96	TetR/AcrR family transcriptional regulator CDS		EGV93_06650	Frameshift	SRR9842292			NA
		471357	471357	1	1	C -> T	131	SNP (transition)	1	MarR family transcriptional repressor MexR CDS	248	EGV93_02260	Substitution	SRR9842292	R -> H	CGC -> CAC	0
		459739	459749	11	1	-CGATGCCGAAC	73	Deletion	1	response regulator CDS	5772	EGV93_02200	Frame Shift	SRR9842292			3.2e-183
	H26188	6696354	6696354	1	1	T -> G	230	SNP (transversion)	0.991	F0F1 ATP synthase subunit I CDS	375	EGV93_31945	Substitution	SRR9842294	R -> S	AGA -> AGC	0
		6398337	6398337	1	1	T -> G	116	SNP (transversion)	0.974	BCCT family transporter CDS	1286	EGV93_30530	Substitution	SRR9842294	V -> G	GTG -> GGG	0
		4750044	4750044	1	1	-G	111	Deletion	1	outer membrane porin OprD CDS	389	EGV93_22680	Frame Shift	SRR9842294			2e-300
		4588407	4588418	12	1	-GTTGTTGGCCAG	104	Deletion	1	flgB CDS	76	EGV93_21880	Deletion	SRR9842294	LANN ->	CTG,GCC,AAC,AAC ->	4e-271
		4464644	4464644	1	1	T -> C	72	SNP (transition)	1	cytochrome C protein NapB CDS	350	EGV93_21305	Substitution	SRR9842294	L -> P	CTG -> CCG	2.5e-238
		4181158	4181158	1	1	G -> A	104	SNP (transition)	1	transcriptional activator protein LasR CDS	665	EGV93_19970	Substitution	SRR9842294	T -> I	ACC -> ATC	0
		3818688	3818688	1	1	G -> A	101	SNP (transition)	1	helix-turn-helix transcriptional regulator CDS	1900	EGV93_18175	Truncation	SRR9842294			0
		1949265	1949265	1	1	G -> A	116	SNP (transition)	1	adenylate cyclase CDS	258	EGV93_09360	None	SRR9842294		GCC -> GCT	0
		1379944	1379944	1	1	TGGCGGCGTCGAGCATGGCGC	25	Insertion	0.96	TetR/AcrR family transcriptional regulator CDS		EGV93_06650	Frameshift	SRR9842294			NA
		898794	898794	1	1	G -> A	81	SNP (transition)	0.938	LysR family transcriptional regulator CDS	403	EGV93_04335	Substitution	SRR9842294	D -> N	GAC -> AAC	1e-251
	H26166	6696354	6696354	1	1	T -> G	191	SNP (transversion)	0.995	F0F1 ATP synthase subunit I CDS	375	EGV93_31945	Substitution	SRR9842295	R -> S	AGA -> AGC	0
		6398337	6398337	1	1	T -> G	93	SNP (transversion)	0.957	BCCT family transporter CDS	1286	EGV93_30530	Substitution	SRR9842295	V -> G	GTG -> GGG	7.3e-297
		4750044	4750044	1	1	-G	72	Deletion	1	outer membrane porin OprD CDS	389	EGV93_22680	Frame Shift	SRR9842295			6.3e-188
		4588407	4588418	12	1	-GTTGTTGGCCAG	93	Deletion	1	flgB CDS	76	EGV93_21880	Deletion	SRR9842295	LANN ->	CTG,GCC,AAC,AAC ->	3.2e-233
		4464644	4464644	1	1	T -> C	52	SNP (transition)	1	cytochrome C protein NapB CDS	350	EGV93_21305	Substitution	SRR9842295	L -> P	CTG -> CCG	1.6e-177
		4181158	4181158	1	1	G -> A	108	SNP (transition)	1	transcriptional activator protein LasR CDS	665	EGV93_19970	Substitution	SRR9842295	T -> I	ACC -> ATC	0
		3818688	3818688	1	1	G -> A	63	SNP (transition)	1	helix-turn-helix transcriptional regulator CDS	1900	EGV93_18175	Truncation	SRR9842295			1.3e-208
		1949265	1949265	1	1	G -> A	86	SNP (transition)	0.988	adenylate cyclase CDS	258	EGV93_09360	None	SRR9842295		GCC -> GCT	8.6e-288
		1379944	1379944	1	1	TGGCGGCGTCGAGCATGGCGC	25	Insertion	0.96	TetR/AcrR family transcriptional regulator CDS		EGV93_06650	Frameshift	SRR9842295			NA
		898794	898794	1	1	G -> A	66	SNP (transition)	1	LysR family transcriptional regulator CDS	403	EGV93_04335	Substitution	SRR9842295	D -> N	GAC -> AAC	4e-225
	H26078	6696354	6696354	1	1	T -> G	186	SNP (transversion)	0.995	F0F1 ATP synthase subunit I CDS	375	EGV93_31945	Substitution	SRR9842299	R -> S	AGA -> AGC	0
		1379944	1379944	1	1	TGGCGGCGTCGAGCATGGCGC	25	Insertion	0.96	TetR/AcrR family transcriptional regulator CDS		EGV93_06650	Frameshift	SRR9842299			NA
		898794	898794	1	1	G -> A	62	SNP (transition)	1	LysR family transcriptional regulator CDS	403	EGV93_04335	Substitution	SRR9842299	D -> N	GAC -> AAC	2.5e-205
	H26076	6696354	6696354	1	1	T -> G	118	SNP (transversion)	0.983	F0F1 ATP synthase subunit I CDS	375	EGV93_31945	Substitution	SRR9842300	R -> S	AGA -> AGC	0
		1379944	1379944	1	1	TGGCGGCGTCGAGCATGGCGC	25	Insertion	0.96	TetR/AcrR family transcriptional regulator CDS		EGV93_06650	Frameshift	SRR9842300			NA
	H26230	2828159	2828159	1	1	C -> T	70	SNP (transition)	0.986	oxidoreductase MexS CDS	556	EGV93_13715	Substitution	SRR9842301	L -> F	CTC -> TTC	2.8e-247
		1379944	1379944	1	1	TGGCGGCGTCGAGCATGGCGC	25	Insertion	0.96	TetR/AcrR family transcriptional regulator CDS		EGV93_06650	Frameshift	SRR9842301			NA
	H26045	4576189	4576189	1	1	G -> A	57	SNP (transition)	1	DegT/DnrJ/EryC1/StrS family aminotransferase CDS	740	EGV93_21825	Substitution	SRR9842314	A -> V	GCC -> GTC	3.2e-200
		2828159	2828159	1	1	C -> T	82	SNP (transition)	1	oxidoreductase MexS CDS	556	EGV93_13715	Substitution	SRR9842314	L -> F	CTC -> TTC	2.5e-271
		2826944	2826943	0	1	(C)5 -> (C)6	65	Insertion (tandem repeat)	0.969	multidrug efflux system transcriptional regulator MexT CDS	441	EGV93_13710	Frame Shift	SRR9842314			5.2e-199
		1379944	1379944	1	1	TGGCGGCGTCGAGCATGGCGC	25	Insertion	0.96	TetR/AcrR family transcriptional regulator CDS		EGV93_06650	Frameshift	SRR9842314			NA
	H26060	6696354	6696354	1	1	T -> G	181	SNP (transversion)	0.989	F0F1 ATP synthase subunit I CDS	375	EGV93_31945	Substitution	SRR9842317	R -> S	AGA -> AGC	0
		1379944	1379944	1	1	TGGCGGCGTCGAGCATGGCGC	25	Insertion	0.96	TetR/AcrR family transcriptional regulator CDS		EGV93_06650	Frameshift	SRR9842317			NA
		829393	829393	1	1	C -> A	70	SNP (transversion)	0.971			UPSTREAM_147bp_EGV93_04035		SRR9842317			2.4e-201
	H26063	6696354	6696354	1	1	T -> G	120	SNP (transversion)	1	F0F1 ATP synthase subunit I CDS	375	EGV93_31945	Substitution	SRR9842318	R -> S	AGA -> AGC	0
		1379944	1379944	1	1	TGGCGGCGTCGAGCATGGCGC	25	Insertion	0.96	TetR/AcrR family transcriptional regulator CDS		EGV93_06650	Frameshift	SRR9842318			NA
	H26064	2828265	2828265	1	1	A -> G	49	SNP (transition)	1	oxidoreductase MexS CDS	662	EGV93_13715	Substitution	SRR9842319	E -> G	GAA -> GGA	1.3e-152
		1379944	1379944	1	1	TGGCGGCGTCGAGCATGGCGC	25	Insertion	0.96	TetR/AcrR family transcriptional regulator CDS		EGV93_06650	Frameshift	SRR9842319			NA
		898795	898795	1	1	A -> G	49	SNP (transition)	0.98	LysR family transcriptional regulator CDS	404	EGV93_04335	Substitution	SRR9842319	D -> G	GAC -> GGC	7.8e-148
	H26069	1379944	1379944	1	1	TGGCGGCGTCGAGCATGGCGC	25	Insertion	0.96	TetR/AcrR family transcriptional regulator CDS		EGV93_06650	Frameshift	SRR9842320			NA
		6696354	6696354	1	1	T -> G	203	SNP (transversion)	0.995	F0F1 ATP synthase subunit I CDS	375	EGV93_31945	Substitution	SRR9842320	R -> S	AGA -> AGC	0
		6398337	6398337	1	1	T -> G	99	SNP (transversion)	0.99	BCCT family transporter CDS	1286	EGV93_30530	Substitution	SRR9842320	V -> G	GTG -> GGG	0
	H26071	6696354	6696354	1	1	T -> G	179	SNP (transversion)	0.994	F0F1 ATP synthase subunit I CDS	375	EGV93_31945	Substitution	SRR9842321	R -> S	AGA -> AGC	0
		6398337	6398337	1	1	T -> G	70	SNP (transversion)	0.971	BCCT family transporter CDS	1286	EGV93_30530	Substitution	SRR9842321	V -> G	GTG -> GGG	9.6e-222
		4750759	4750759	1	1	-T	95	Deletion	1	outer membrane porin OprD CDS	1104	EGV93_22680	Frame Shift	SRR9842321			3.2e-257
		4588407	4588418	12	1	-GTTGTTGGCCAG	89	Deletion	0.989	flgB CDS	76	EGV93_21880	Deletion	SRR9842321	LANN ->	CTG,GCC,AAC,AAC ->	2.2e-236
		4464644	4464644	1	1	T -> C	39	SNP (transition)	1	cytochrome C protein NapB CDS	350	EGV93_21305	Substitution	SRR9842321	L -> P	CTG -> CCG	1.6e-125
		3818688	3818688	1	1	G -> A	56	SNP (transition)	0.982	helix-turn-helix transcriptional regulator CDS	1900	EGV93_18175	Truncation	SRR9842321			5.6e-197
		1379944	1379944	1	1	TGGCGGCGTCGAGCATGGCGC	25	Insertion	0.96	TetR/AcrR family transcriptional regulator CDS		EGV93_06650	Frameshift	SRR9842321			NA
		898794	898794	1	1	G -> A	52	SNP (transition)	0.962	LysR family transcriptional regulator CDS	403	EGV93_04335	Substitution	SRR9842321	D -> N	GAC -> AAC	1.3e-172
	H26073	6696354	6696354	1	1	T -> G	169	SNP (transversion)	0.994	F0F1 ATP synthase subunit I CDS	375	EGV93_31945	Substitution	SRR9842322	R -> S	AGA -> AGC	0
		6589643	6589643	1	1	C -> T	104	SNP (transition)	0.952	glycosyltransferase family 1 protein CDS	1055	EGV93_31405	Substitution	SRR9842322	P -> L	CCC -> CTC	0
		4750861	4750860	0	1	+C	102	Insertion	0.98	outer membrane porin OprD CDS	1206	EGV93_22680	Frame Shift	SRR9842322			0
		4181262	4181262	1	1	C -> T	112	SNP (transition)	1	transcriptional activator protein LasR CDS	561	EGV93_19970	Truncation	SRR9842322			0
		1996264	1996264	1	1	C -> T	111	SNP (transition)	0.991	gyrA CDS	248	EGV93_09620	Substitution	SRR9842322	T -> I	ACC -> ATC	0
		1379944	1379944	1	1	TGGCGGCGTCGAGCATGGCGC	25	Insertion	0.96	TetR/AcrR family transcriptional regulator CDS		EGV93_06650	Frameshift	SRR9842322			NA
		471357	471357	1	1	C -> T	130	SNP (transition)	1	MarR family transcriptional repressor MexR CDS	248	EGV93_02260	Substitution	SRR9842322	R -> H	CGC -> CAC	0
	H25599	6696354	6696354	1	1	T -> G	174	SNP (transversion)	0.989	F0F1 ATP synthase subunit I CDS	375	EGV93_31945	Substitution	SRR9842323	R -> S	AGA -> AGC	0
		6398289	6398289	1	1	T -> G	60	SNP (transversion)	0.983	BCCT family transporter CDS	1238	EGV93_30530	Substitution	SRR9842323	L -> R	CTG -> CGG	1.5e-199
		5939345	5939345	1	1	T -> C	52	SNP (transition)	0.981	hypothetical protein CDS	88	EGV93_28445	Substitution	SRR9842323	T -> A	ACT -> GCT	2.6e-167
		4637205	4637205	1	1	G -> A	88	SNP (transition)	0.989	FAD-binding oxidoreductase CDS	790	EGV93_22140	None	SRR9842323		CTG -> TTG	3.5e-277
		4159259	4159259	1	1	T -> G	64	SNP (transversion)	0.984	flhA CDS	473	EGV93_19860	Substitution	SRR9842323	D -> A	GAT -> GCT	4e-213
		1656986	1656986	1	1	A -> C	90	SNP (transversion)	0.989	regulatory protein RhlR CDS	1	EGV93_07915	None	SRR9842323		ATG -> CTG	2.8E-310
		1379944	1379944	1	1	TGGCGGCGTCGAGCATGGCGC	25	Insertion	0.96	TetR/AcrR family transcriptional regulator CDS		EGV93_06650	Frameshift	SRR9842323
	H25604	6696354	6696354	1	1	T -> G	129	SNP (transversion)	0.992	F0F1 ATP synthase subunit I CDS	375	EGV93_31945	Substitution	SRR9842325	R -> S	AGA -> AGC	0
		6442051	6442051	1	1	T -> G	107	SNP (transversion)	1	acyl-CoA thioesterase CDS	154	EGV93_30715	Substitution	SRR9842325	S -> A	TCC -> GCC	0
		5646649	5646649	1	1	A -> C	85	SNP (transversion)	1	pssA CDS	692	EGV93_27050	Substitution	SRR9842325	V -> G	GTG -> GGG	1e-289
		5558412	5558411	0	1	+T	102	Insertion	0.99	tetratricopeptide repeat protein CDS	1533	EGV93_26635	Frame Shift	SRR9842325			0
		2363174	2363174	1	1	A -> C	76	SNP (transversion)	0.974	CPBP family intramembrane metalloprotease CDS	407	EGV93_11385	Substitution	SRR9842325	I -> S	ATC -> AGC	1.8e-241
		1379944	1379944	1	1	TGGCGGCGTCGAGCATGGCGC	25	Insertion	0.96	TetR/AcrR family transcriptional regulator CDS		EGV93_06650	Frameshift	SRR9842325			NA
		13998	13997	0	1	(GTGCCT)2 -> (GTGCCT)3	115 -> 120	Insertion (tandem repeat)	97.4% -> 98.3%	lysophospholipid acyltransferase CDS	252	EGV93_00055	Insertion	SRR9842325	W -> CAW	TGG -> TGT,GCC,TGG	0
	H25570	6696354	6696354	1	1	T -> G	165	SNP (transversion)	0.994	F0F1 ATP synthase subunit I CDS	375	EGV93_31945	Substitution	SRR9842327	R -> S	AGA -> AGC	0
		4750781	4750787	7	1	-AACGTCG	100	Deletion	0.99	outer membrane porin OprD CDS	1126	EGV93_22680	Frame Shift	SRR9842327			3.2e-246
		4666652	4666664	13	1	TCGCGTACCGCCA	69	Deletion	1	aminodeoxychorismate/anthranilate synthase component II CDS	586	EGV93_22290	Frame Shift	SRR9842327			5e-187
		4666652	4666664	13	1	TCGCGTACCGCCA	69	Deletion	1	LysR family transcriptional regulator CDS	968	EGV93_22285	Frame Shift	SRR9842327			5e-187
		4188555	4167418	21140	1	Delta_1		Deletion	1	Delta_1_including_flagella_lasR_mex			Deletion	SRR9842327			NA
		2188688	2188688	1	1	G -> A	73	SNP (transition)	0.986	dacB CDS	856	EGV93_10530	Truncation	SRR9842327			1.8e-236
		2159353	2159353	1	1	T -> C	96	SNP (transition)	0.99	sensor histidine kinase CDS	289	EGV93_10375	Substitution	SRR9842327	S -> P	TCG -> CCG	9.6e-284
		2071943	2071943	1	1	-G	89	Deletion	1	carbon-nitrogen hydrolase family protein CDS	827	EGV93_09995	Frame Shift	SRR9842327			3.2e-223
		1379944	1379944	1	1	TGGCGGCGTCGAGCATGGCGC	25	Insertion	0.96	TetR/AcrR family transcriptional regulator CDS		EGV93_06650	Frameshift	SRR9842327			NA
		20827	20827	1	1	C -> T	126	SNP (transition)	0.992	peptide deformylase CDS	279	EGV93_00095	None	SRR9842327		CTG -> CTA	0
	H25571	6696354	6696354	1	1	T -> G	161	SNP (transversion)	1	F0F1 ATP synthase subunit I CDS	375	EGV93_31945	Substitution	SRR9842330	R -> S	AGA -> AGC	0
		4750252	4750251	0	1	+A	84	Insertion	0.964	outer membrane porin OprD CDS	597	EGV93_22680	Truncation	SRR9842330			6e-255
		4553142	4553147	6	1	-CCATGC	28	Deletion	1	flagellum-specific ATP synthase CDS	98	EGV93_21715	Deletion	SRR9842330	RMV -> L	CGC,ATG,GTC -> CTC	6.3e-68
		4211779	4211779	1	1	A -> G	72	SNP (transition)	0.958	DNA helicase UvrD CDS	1028	EGV93_20100	Substitution	SRR9842330	L -> P	CTG -> CCG	1.2e-223
		2189195	2189195	1	1	C -> T	68	SNP (transition)	0.985	dacB CDS	349	EGV93_10530	Substitution	SRR9842330	G -> S	GGC -> AGC	2.1e-233
		1906735	1906735	1	1	T -> G	85	SNP (transversion)	0.988	tail-specific protease CDS	647	EGV93_09130	Substitution	SRR9842330	D -> A	GAC -> GCC	2.1e-284
		1657157	1657157	1	1	A -> C	101	SNP (transversion)	0.98	regulatory protein RhlR CDS	172	EGV93_07915	Substitution	SRR9842330	T -> P	ACC -> CCC	0
		1379944	1379944	1	1	TGGCGGCGTCGAGCATGGCGC	25	Insertion	0.96	TetR/AcrR family transcriptional regulator CDS		EGV93_06650	Frameshift	SRR9842330			NA
		471402	471413	12	1	-ATCAGTGCCTTG	111	Deletion	1	MarR family transcriptional repressor MexR CDS	192	EGV93_02260	Deletion	SRR9842330	DKALI -> D	GAC,AAG,GCA,CTG,ATC -> GAC	2.5e-289
	H25624	1379944	1379944	1	1	TGGCGGCGTCGAGCATGGCGC	25	Insertion	0.96	TetR/AcrR family transcriptional regulator CDS		EGV93_06650	Frameshift	SRR9842332			NA
		6696354	6696354	1	1	T -> G	214	SNP (transversion)	0.995	F0F1 ATP synthase subunit I CDS	375	EGV93_31945	Substitution	SRR9842332	R -> S	AGA -> AGC	0
		6398337	6398337	1	1	T -> G	81	SNP (transversion)	1	BCCT family transporter CDS	1286	EGV93_30530	Substitution	SRR9842332	V -> G	GTG -> GGG	5e-268
		4588407	4588418	12	1	-GTTGTTGGCCAG	109	Deletion	1	flgB CDS	76	EGV93_21880	Deletion	SRR9842332	LANN ->	CTG,GCC,AAC,AAC ->	4e-284
		2159111	2159111	1	1	T -> G	113	SNP (transversion)	1	sensor histidine kinase CDS	47	EGV93_10375	Substitution	SRR9842332	M -> R	ATG -> AGG	0
	Definitions
		CDS, coding sequence.
		SNP, single nucleotide polymorphism.
