# Supplementary material for: Parallel Evolution of Pseudomonas aeruginosa during a Prolonged ICU-Infection Outbreak
Source: Microbiol Spectr. 2022 Nov 7;10(6):e02743-22. doi: 10.1128/spectrum.02743-22 (PMC9769503; doi:10.1128/spectrum.02743-22)
Supplement: Supplemental file 5 — Table S4. Download spectrum.02743-22-s0005.xlsx, XLSX file, 0.02 MB [file spectrum.02743-22-s0005.xlsx]

## Sheet: Table S4A
	Table. PseudoCAP funcational classification of each mutated gene.
	locus_tag	CDS	gene_tag	>80%_identity_PAO1	PseudoCAP_1	PseudoCAP_2	PseudoCAP_3
	EGV93_00055	lysophospholipid acyltransferase CDS		PA0011	Cell wall / LPS / capsule	Antibiotic resistance and susceptibility	Adaptation, Protection
	EGV93_00095	peptide deformylase CDS		PA0019	Translation, post-translational modification, degradation
	EGV93_01995	ftsY CDS	ftsY	PA0373	Protein secretion/export apparatus
	EGV93_02175	protein PilG CDS	pilG	PA0408	Chemotaxis	Motility & Attachment	Two-component regulatory systems
	EGV93_02190	chemotaxis protein CDS	pilJ	PA0411	Motility & Attachment	Chemotaxis
	EGV93_02200	response regulator CDS	chpA/pilL	PA0413	Motility & Attachment	Two-component regulatory systems	Chemotaxis
	EGV93_02260	MarR family transcriptional repressor MexR CDS	mexR	PA0424	Transcriptional regulators
	EGV93_03535	30S ribosomal protein S12 CDS	rpsL	PA4268	Translation, post-translational modification, degradation
	EGV93_04335	LysR family transcriptional regulator CDS	ampR	PA4109	Antibiotic resistance and susceptibility	Transcriptional regulators
	EGV93_04765	UDP-N-acetylmuramate:L-alanyl-gamma-D-glutamyl-meso-diaminopimelate ligaseCDS	mpl	PA4020	Cell wall / LPS / capsule	Antibiotic resistance and susceptibility
	EGV93_05110	NYN domain-containing protein CDS		PA3951	Hypothetical, unclassified, unknown
	EGV93_05115	DEAD/DEAH box helicase		PA3950	Transcription, RNA processing and degradation
	EGV93_05120	TIGR03862 family flavoprotein		PA3949	Hypothetical, unclassified, unknown
	EGV93_05125	hypothetical protein		NA
	EGV93_05130	DNA-binding response regulator	rocA1	PA3948	Transcriptional regulators	Two-component regulatory systems
	EGV93_05135	EAL domain-containing protein	rocR	PA3947	Nucleotide biosynthesis and metabolism
	EGV93_05140	response regulator CDS	rocS1	PA3946	Two-component regulatory systems
	EGV93_06650	TetR/AcrR family transcriptional regulator CDS	nalC	PA3721	Transcriptional regulators	Antibiotic resistance and susceptibility
	EGV93_07915	regulatory protein RhlR CDS	rhlR	PA3477	Transcriptional regulators
	EGV93_08925	DUF3304 domain-containing protein CDS		NA
	EGV93_09130	tail-specific protease CDS	algO	PA3257	Translation, post-translational modification, degradation
	EGV93_09360	adenylate cyclase CDS	cyaB	PA3217	Putative enzymes	Adaptation, Protection
	EGV93_09620	DNA gyrase subunit A CDS	gyrA	PA3168	DNA replication, recombination, modification and repair
	EGV93_09870	motility protein FimV CDS	fimV	PA3115	Motility & Attachment	Membrane proteins
	EGV93_09995	carbon-nitrogen hydrolase family protein CDS		PA3093	Hypothetical, unclassified, unknown
	EGV93_10375	sensor histidine kinase CDS		NA
	EGV93_10530	D-alanyl-D-alanine carboxypeptidase dacB CDS	dacB	PA3047	Cell wall / LPS / capsule
	EGV93_11385	CPBP family intramembrane metalloprotease CDS		PA2884	Membrane proteins
	EGV93_13035	replication-associated recombination protein A CDS	ycaJ	PA2613	Hypothetical, unclassified, unknown
	EGV93_13710	multidrug efflux system transcriptional regulator MexT CDS	mexT	PA2492	Transcriptional regulators
	EGV93_13715	oxidoreductase MexS CDS	mexS	PA2491	Transcriptional regulators	Putative enzymes
	EGV93_14105	RNA polymerase factor sigma-70 CDS	pvdS	PA2426	Transcriptional regulators
	EGV93_14255	non-ribosomal peptide synthetase; pyoverdine peptide synthetase CDS	pvdL	PA2402	Putative enzymes
	EGV93_14680	MFS transporter CDS		PA2314	Transport of small molecules	Membrane proteins
	EGV93_15105	mannose-1-phosphate guanylyltransferase/mannose-6-phosphate isomerase CDS	pslB	PA2232	Cell wall / LPS / capsule
	EGV93_15110	undecaprenyl-phosphate glucose phosphotransferase CDS	pslA	PA2231	Cell wall / LPS / capsule
	EGV93_16320	TetR family transcriptional regulator CDS	mexZ	PA2020	Transcriptional regulators
	EGV93_17070	BapA prefix-like domain-containing protein CDS		PA1874	Antibiotic resistance and susceptibility
	EGV93_17350	ferrous iron transporter B CDS	fimL	PA1822	Motility & Attachment
	EGV93_17480	HAMP domain-containing protein CDS	parS	PA1798	Antibiotic resistance and susceptibility	Two-component regulatory systems
	EGV93_18175	helix-turn-helix transcriptional regulator CDS		PA1759	Transcriptional regulators
	EGV93_18505	type III secretion system needle length determinant CDS	pscP	PA1695	Protein secretion/export apparatus
	EGV93_19860	flagella biosynthesis protein FlhA CDS	flhA	PA1452	Adaptation, Protection	Motility & Attachment	Chemotaxis
	EGV93_19880	flagellar biosynthetic protein CDS	fliR	PA1448	Chemotaxis	Motility & Attachment	Adaptation, Protection
	EGV93_19905	flagellar motor switch protein FliM	fliM	PA1443	Chemotaxis	Motility & Attachment	Adaptation, Protection
	EGV93_19910	flagellar basal body-associated protein FliL	fliL	PA1442	Membrane proteins
	EGV93_19915	flagellar hook-length control protein FliK	fliK	PA1441	Motility & Attachment
	EGV93_19920	YecA family protein		PA1440	Hypothetical, unclassified, unknown
	EGV93_19925	DUF454 domain-containing protein		PA1439	Hypothetical, unclassified, unknown
	EGV93_19930	sensor histidine kinase		PA1438	Two-component regulatory systems
	EGV93_19935	response regulator		PA1437	Transcriptional regulators	Two-component regulatory systems
	EGV93_19940	multidrug efflux RND transporter permease subunit MexN	mexN	PA1436	Membrane proteins	Transport of small molecules
	EGV93_19945	multidrug efflux RND transporter periplasmic adaptor subunit MexM	mexM	PA1435	Transport of small molecules
	EGV93_19950	hypothetical protein		PA1434	Hypothetical, unclassified, unknown
	EGV93_19955	GGDEF domain-containing protein		PA1433	Membrane proteins
	EGV93_19960	GNAT family N-acetyltransferase	lasI	PA1432	Adaptation, Protection
	EGV93_19965	regulatory protein RsaL	rsaL	PA1431	Adaptation, Protection	Transcriptional regulators
	EGV93_19970	transcriptional activator protein LasR CDS	lasR	PA1430	Transcriptional regulators	Adaptation, Protection
	EGV93_19975	cation-transporting P-type ATPase		PA1429	Membrane proteins	Transport of small molecules
	EGV93_19980	acetyltransferase	yjaB	PA1428	Hypothetical, unclassified, unknown
	EGV93_19985	peptide ABC transporter ATP-binding protein		NA
	EGV93_19990	ABC transporter ATP-binding protein		PA1425	Transport of small molecules
	EGV93_20100	DNA helicase UvrD CDS		PA1405	DNA replication, recombination, modification and repair
	EGV93_21305	cytochrome C protein NapB CDS	napB	PA1173	Energy metabolism
	EGV93_21595	dGTPase CDS	dgt	PA1124	Nucleotide biosynthesis and metabolism
	EGV93_21715	flagellum-specific ATP synthase CDS	fliL	PA1104	Motility & Attachment	Energy metabolism
	EGV93_21750	sigma-54-dependent Fis family transcriptional regulator CDS	fleQ	PA1097	Motility & Attachment	Transcriptional regulators
	EGV93_21780	flagellin CDS	fliC	PA1092	Motility & Attachment
	EGV93_21795	acetyltransferase CDS		NA
	EGV93_21825	DegT/DnrJ/EryC1/StrS family aminotransferase CDS		NA
	EGV93_21850	flagellar L-ring protein CDS	flgH	PA1083	Motility & Attachment	Cell wall / LPS / capsule
	EGV93_21880	flgB CDS	flgB	PA1077	Motility & Attachment	Cell wall / LPS / capsule
	EGV93_22140	FAD-binding oxidoreductase CDS	amaA	PA1028	Putative enzymes
	EGV93_22285	LysR family transcriptional regulator CDS	mvfR	PA1003	Transcriptional regulators	Biosynthesis of cofactors, prosthetic groups and carriers
	EGV93_22290	aminodeoxychorismate/anthranilate synthase component II CDS	phnB	PA1002	Amino acid biosynthesis and metabolism	Adaptation, Protection
	EGV93_22675	HIT domain-containing protein		PA0959	Hypothetical, unclassified, unknown
	EGV93_22680	outer membrane porin OprD CDS	oprD	PA0958	Transport of small molecules
	EGV93_24085	sigma factor AlgU negative regulatory protein CDS	mucA	PA0763	Transcriptional regulators	Cell wall / LPS / capsule
	EGV93_25110	class I SAM-dependent methyltransferase CDS	warA	PA4379	Hypothetical, unclassified, unknown
	EGV93_25145	molecular chaperone GroEL CDS	groEL	PA4385	Chaperones & heat shock proteins
	EGV93_25300	phospho-N-acetylmuramoyl-pentapeptide- transferase CDS	mraY	PA4415	Cell wall / LPS / capsule
	EGV93_25810	TonB-dependent siderophore receptor CDS		PA4514	Transport of small molecules
	EGV93_25815	PKHD-type hydroxylase		PA4515	Hypothetical, unclassified, unknown
	EGV93_25820	sel1 repeat family protein		PA4516	Hypothetical, unclassified, unknown
	EGV93_25825	phosphoethanolamine transferase CptA	cptA	PA4517	Hypothetical, unclassified, unknown
	EGV93_25830	VOC family protein		PA4518	Hypothetical, unclassified, unknown
	EGV93_25835	type III PLP-dependent enzyme	speC	PA4519	Amino acid biosynthesis and metabolism
	EGV93_25840	methyl-accepting chemotaxis protein		PA4520	Chemotaxis	Adaptation, Protection
	EGV93_25845	hypothetical protein	ampE	PA4521	Membrane proteins
	EGV93_25850	1,6-anhydro-N-acetylmuramyl-L-alanine amidase AmpD	ampD	PA4522	Cell wall / LPS / capsule
	EGV93_25855	DUF1631 domain-containing protein		PA4523	Hypothetical, unclassified, unknown
	EGV93_25860	carboxylating nicotinate-nucleotide diphosphorylase CDS	nadC	PA4524	Biosynthesis of cofactors, prosthetic groups and carriers
	EGV93_26635	tetratricopeptide repeat protein CDS	lbcA	PA4667	Hypothetical, unclassified, unknown
	EGV93_27050	pssA CDS	pssA	PA4693	Fatty acid and phospholipid metabolism
	EGV93_27490	response regulator CDS	pmrA	PA4776	Two-component regulatory systems
	EGV93_27495	two-component sensor histidine kinase CDS	pmrB	PA4777	Two-component regulatory systems
	EGV93_28445	hypothetical protein CDS		NA
	EGV93_30035	30S ribosomal protein S6--L-glutamate ligase CDS	rimK	PA5197	Translation, post-translational modification, degradation	Transcription, RNA processing and degradation
	EGV93_30170	Xaa-Pro aminopeptidase CDS	pepP	PA5224	Translation, post-translational modification, degradation
	EGV93_30385	hypothetical protein CDS		NA
	EGV93_30530	BCCT family transporter CDS	betT2	PA5291	Transport of small molecules	Membrane proteins
	EGV93_30715	acyl-CoA thioesterase CDS		PA5329	Hypothetical, unclassified, unknown
	EGV93_31095	dimethylglycine demethylation protein DgcA CDS	dgcA	PA5398	Amino acid biosynthesis and metabolism
	EGV93_31400	glycosyltransferase family 1 protein CDS		PA5455	Cell wall / LPS / capsule
	EGV93_31405	glycosyltransferase family 1 protein CDS		PA5456	Cell wall / LPS / capsule
	EGV93_31410	class I SAM-dependent methyltransferase CDS		PA5457	Cell wall / LPS / capsule
	EGV93_31555	PAS domain-containing sensor histidine kinase CDS	kinB	PA5484	Two-component regulatory systems
	EGV93_31945	F0F1 ATP synthase subunit I CDS	atpI	PA5561	Energy metabolism	Membrane proteins
	Definitions
		CDS, coding sequence.
		NA, not applicable.

## Sheet: Table S4B
	Table S4B. Calculation for '% of genes mutated' for each PseudoCAP functional class
	PseudoCAP	Mutated	All	%
	Chemotaxis	7	64	10.9375
	Motility & Attachment	14	142	9.85915
	Two-component regulatory systems	10	123	8.13008
	Antibiotic resistance and susceptibility	6	74	8.10811
	Cell wall / LPS / capsule	13	193	6.73575
	Adaptation, Protection	10	208	4.80769
	Transcription, RNA processing and degradation	2	55	3.63636
	Transcriptional regulators	16	492	3.25203
	Translation, post-translational modification, degradation	5	198	2.52525
	Nucleotide biosynthesis and metabolism	2	86	2.32558
	DNA replication, recombination, modification and repair	2	88	2.27273
	Chaperones & heat shock proteins	1	56	1.78571
	Fatty acid and phospholipid metabolism	1	62	1.6129
	Membrane proteins	10	675	1.48148
	Energy metabolism	3	206	1.45631
	Protein secretion/export apparatus	2	142	1.40845
	Transport of small molecules	8	609	1.31363
	Biosynthesis of cofactors, prosthetic groups and carriers	2	160	1.25
	Amino acid biosynthesis and metabolism	3	262	1.14504
	Hypothetical, unclassified, unknown	17	1884	0.902335
	Putative enzymes	4	472	0.847458
